# Supplementary material for: Differences in Adipose Gene Expression Profiles between Male and Female Even Reindeer (Rangifer tarandus) in Sakha (Yakutia)
Source: Genes (Basel). 2022 Sep 13;13(9):1645. doi: 10.3390/genes13091645 (PMC9498357; doi:10.3390/genes13091645)
Supplement: Supplementary file 1 [file genes-13-01645-s001.zip › Supplementary_files/Table S1.xlsx]

## Sheet: Sheet1
Animal ID	Sample ID	Library ID	Tissue	Sex	Clean reads
YR4	YR4_MCRP	YR4_MCRP_479C	metacarpal	F	31088400
	YR4_PREN	YR4_PREN_481C	perirenal	F	35861589
	YR4_SCAP	YR4_SCAP_485D	prescapular	F	34912029
YR5	YR5_MCRP	YR5_MCRP_490C	metacarpal	F	32947889
	YR5_PREN	YR5_PREN_492C	perirenal	F	32114266
	YR5_SCAP	YR5_SCAP_496C	prescapular	F	36043063
YR6	YR6_MCRP	YR6_MCRP_501C	metacarpal	F	34648128
	YR6_PREN	YR6_PREN_503C	perirenal	F	34505629
	YR6_SCAP	YR6_SCAP_507C	prescapular	F	31484188
YR7	YR7_MCRP	YR7_MCRP_512C	metacarpal	M	31061063
	YR7_PREN	YR7_PREN_514C	perirenal	M	29991655
	YR7_SCAP	YR7_SCAP_518C	prescapular	M	31853761
YR8	YR8_MCRP	YR8_MCRP_521C	metacarpal	M	32346581
	YR8_PREN	YR8_PREN_523C	perirenal	M	30576352
	YR8_SCAP	YR8_SCAP_527C	prescapular	M	39269201
YR9	YR9_MCRP	YR9_MCRP_530C	metacarpal	M	30715919
	YR9_PREN	YR9_PREN_532C	perirenal	M	36627710
	YR9_SCAP	YR9_SCAP_536C	prescapular	M	38138209
