# Supplementary material for: Differences in Adipose Gene Expression Profiles between Male and Female Even Reindeer (Rangifer tarandus) in Sakha (Yakutia)
Source: Genes (Basel). 2022 Sep 13;13(9):1645. doi: 10.3390/genes13091645 (PMC9498357; doi:10.3390/genes13091645)
Supplement: Supplementary file 1 [file genes-13-01645-s001.zip › Supplementary_files/Table S2.xlsx]

## Sheet: Sheet1
Summary statistics of the mapped reads
Sample ID	Total reads	Uniquely mapped reads (%)	Uniquely mapped	Mapped to too many loci	Unmapped other	Unmapped too short reads
YR4_MCRP	31088400	90.67	28186348	2017040	152160	732852
YR4_PREN	35861589	91.25	32723320	2298966	147057	692246
YR4_SCAP	34912029	91.08	31796855	2301965	157058	656151
YR5_MCRP	32947889	90.52	29824779	2019535	214126	889449
YR5_PREN	32114266	91.16	29276255	2040197	67557	730257
YR5_SCAP	36043063	88.74	31984281	2383642	176901	1498239
YR6_MCRP	34648128	90.54	31371578	2204297	69178	1003075
YR6_PREN	34505629	91.28	31495730	2211517	82949	715433
YR6_SCAP	31484188	90.59	28522672	2203363	88084	670069
YR7_MCRP	31061063	90.87	28224445	1824312	71420	940886
YR7_PREN	29991655	90.86	27251134	2081622	161730	497169
YR7_SCAP	31853761	90.14	28713795	2177797	41418	920751
YR8_MCRP	32346581	90.54	29286065	1965984	71032	1023500
YR8_PREN	30576352	90.69	27728591	2022978	36657	788126
YR8_SCAP	39269201	90.16	35403526	2645494	90238	1129943
YR9_MCRP	30715919	90.54	27809624	1906042	67502	932751
YR9_PREN	36627710	90.5	33147107	2632113	120690	727800
YR9_SCAP	38138209	90.47	34502385	2673360	144560	817904
