# Supplementary material for: Differences in Adipose Gene Expression Profiles between Male and Female Even Reindeer (Rangifer tarandus) in Sakha (Yakutia)
Source: Genes (Basel). 2022 Sep 13;13(9):1645. doi: 10.3390/genes13091645 (PMC9498357; doi:10.3390/genes13091645)
Supplement: Supplementary file 1 [file genes-13-01645-s001.zip › Supplementary_files/Table S3.xlsx]

## Sheet: Summary of expressed genes
Summary statistics of expressed genes in each tissue
	Male	Female
metacarpal	14122	14247
perirenal	13511	13,400
prescapular	13340	13393

## Sheet: EM-M
List of expressed genes in Even reindeer metacarpal adipose tissue in male reindeer (EM-M)
ENSBTAP00000022911-D2
ENSBTAP00000013788
ENSP00000367828
XP_010973972.1
ENSBTAP00000019327
XP_010973974.1-D3
ENSBTAP00000034331
ENSBTAP00000018759-D2
ENSCAFP00000034988-D2
ENSBTAP00000018759
XP_010992991.1
ENSBTAP00000022720
ENSMUSP00000122855-D2
ENSCAFP00000005014
ENSBTAP00000007229
ENSCAFP00000014683
ENSBTAP00000006675
ENSBTAP00000048822
ENSBTAP00000008907
XP_010978847.1
ENSBTAP00000010141
ENSBTAP00000053335
ENSBTAP00000030839-D2
ENSBTAP00000030839
ENSBTAP00000055181
XP_010992317.1
ENSBTAP00000012219
ENSBTAP00000004535
ENSBTAP00000016838
ENSBTAP00000042661
ENSBTAP00000013256
ENSBTAP00000042644
ENSCAFP00000000863
ENSP00000320485-D2
ENSBTAP00000048900-D3
ENSCAFP00000000876
ENSBTAP00000007442
ENSBTAP00000024571
ENSBTAP00000054847
ENSBTAP00000038897
ENSBTAP00000015295
ENSBTAP00000011263
ENSBTAP00000042471
ENSBTAP00000014382
ENSP00000356056
ENSBTAP00000013647
ENSCAFP00000000937-D3
ENSCAFP00000000941
ENSBTAP00000039684
ENSBTAP00000039682
XP_010993300.1
ENSCAFP00000000987
ENSMUSP00000045912-D3
ENSBTAP00000003662
ENSBTAP00000001699
ENSBTAP00000020180
ENSBTAP00000037502
ENSBTAP00000004059
ENSBTAP00000011256
ENSBTAP00000026753
ENSBTAP00000010089
ENSBTAP00000054449
ENSCAFP00000030412
ENSBTAP00000006384-D5
ENSCAFP00000001095
ENSCAFP00000032409
ENSMUSP00000095025
ENSBTAP00000033015-D52
XP_010975037.1
ENSBTAP00000003895-D3
XP_010975033.1
XP_010975032.1
ENSBTAP00000019270
ENSBTAP00000019271
ENSCAFP00000003376-D66
ENSMUSP00000048092-D30
ENSBTAP00000007309
ENSBTAP00000042177
ENSBTAP00000042078
ENSBTAP00000042087
XP_010984164.1-D2
ENSP00000355736
ENSBTAP00000001212
ENSBTAP00000035166-D2
ENSMUSP00000132095
ENSBTAP00000056042
XP_010996737.1
XP_010995229.1-D8
ENSBTAP00000054096
ENSBTAP00000005080
ENSBTAP00000015994
ENSBTAP00000027892
ENSBTAP00000032466
XP_010996757.1
ENSBTAP00000048486
ENSBTAP00000000841
ENSBTAP00000006001
ENSBTAP00000025533
ENSBTAP00000014515
ENSBTAP00000021234
ENSBTAP00000032473
ENSBTAP00000015324
ENSBTAP00000021306
ENSCAFP00000020886-D3
ENSBTAP00000032431
XP_010996322.1-D4
ENSCAFP00000029352
ENSBTAP00000044609
ENSBTAP00000044617
ENSBTAP00000028205
ENSBTAP00000002476
XP_010996336.1
ENSMUSP00000010298
XP_010996340.1
ENSBTAP00000000568
ENSBTAP00000004669
ENSBTAP00000050158
ENSBTAP00000027077
ENSBTAP00000009333
ENSBTAP00000044758
ENSBTAP00000003239
ENSBTAP00000002438
XP_010980933.1
ENSBTAP00000003881
ENSBTAP00000004890-D3
ENSBTAP00000006309
XP_010980928.1
ENSBTAP00000014427
ENSBTAP00000052492
ENSBTAP00000026560
ENSCAFP00000014703
ENSBTAP00000044208
ENSBTAP00000022133
ENSP00000396995
ENSBTAP00000008153
ENSBTAP00000028747
ENSBTAP00000016306
ENSBTAP00000005164
ENSBTAP00000027887
ENSBTAP00000008257
ENSBTAP00000002955
ENSBTAP00000021613
XP_010988373.1
ENSBTAP00000016588
ENSBTAP00000016022
ENSBTAP00000006356
ENSBTAP00000025657
ENSBTAP00000025661
ENSCAFP00000013746-D2
ENSP00000377995-D5
ENSBTAP00000034269-D4
ENSBTAP00000032322
ENSBTAP00000032330
ENSBTAP00000013467
ENSBTAP00000004952
XP_010986756.1
ENSBTAP00000008683
ENSBTAP00000022472
ENSBTAP00000020184-D2
ENSBTAP00000007129
ENSBTAP00000040120
ENSBTAP00000002896
ENSBTAP00000006361
ENSBTAP00000006363-D3
ENSBTAP00000034515
ENSBTAP00000002418
ENSBTAP00000002419
ENSCAFP00000028937
ENSBTAP00000002420
ENSBTAP00000052672
ENSBTAP00000000588
ENSBTAP00000043989
XP_010984031.1
ENSBTAP00000051325
ENSBTAP00000032379
ENSP00000253159-D175
ENSP00000391989-D313
ENSBTAP00000020923
ENSBTAP00000017168
ENSBTAP00000018422
XP_010984009.1
ENSBTAP00000018801
ENSBTAP00000012322
ENSP00000377823
ENSBTAP00000027690
ENSBTAP00000027695
ENSBTAP00000009438
ENSBTAP00000016972
ENSBTAP00000009440
ENSBTAP00000003871-D2
XP_010972583.1-D2
ENSBTAP00000015476
ENSBTAP00000019753
ENSCAFP00000010845
XP_010972586.1
XP_010978717.1-D2
ENSMUSP00000024078
XP_010972589.1
ENSBTAP00000012347
ENSBTAP00000018899
ENSBTAP00000028134
ENSBTAP00000028140
ENSBTAP00000038769
ENSBTAP00000000560
ENSBTAP00000000566
XP_010972598.1
ENSBTAP00000000570-D2
ENSP00000400932
ENSBTAP00000025249
ENSBTAP00000015105
ENSBTAP00000012783
XP_010988636.1-D4
ENSBTAP00000044670
ENSBTAP00000007848
ENSBTAP00000000557
ENSBTAP00000026774
ENSBTAP00000053361
ENSBTAP00000000304
ENSBTAP00000000305
ENSBTAP00000020625
XP_010981992.1
ENSBTAP00000001895
XP_010981995.1
ENSBTAP00000014907
ENSBTAP00000007693
XP_010982002.1
ENSBTAP00000001526
ENSCAFP00000030798
ENSBTAP00000004546-D3
ENSBTAP00000004546-D2
ENSP00000237283
ENSP00000301587-D2
ENSBTAP00000002294-D4
ENSBTAP00000002297
ENSBTAP00000037546
ENSBTAP00000021934
ENSCAFP00000010477-D3
ENSBTAP00000012920
ENSMUSP00000132758
ENSBTAP00000012740
XP_010987979.1-D2
ENSBTAP00000020200
ENSBTAP00000007075
ENSBTAP00000010673
ENSP00000398273
ENSBTAP00000026270
XP_010991307.1
ENSBTAP00000037736
ENSCAFP00000016799-D2
ENSBTAP00000000995
ENSBTAP00000029308
ENSP00000242728
XP_010973159.1
ENSBTAP00000026562
ENSBTAP00000008649
ENSBTAP00000015392
ENSBTAP00000015397
ENSBTAP00000027653
XP_010981956.1-D138
ENSBTAP00000036285
ENSBTAP00000012877
ENSCAFP00000015517-D3
ENSBTAP00000014350-D110
ENSBTAP00000001290
ENSBTAP00000024770
ENSCAFP00000003340
XP_010973133.1
ENSBTAP00000015704
ENSBTAP00000015726
XP_010973134.1-D2
ENSBTAP00000015737
ENSBTAP00000056548
ENSBTAP00000009131
ENSBTAP00000000206
XP_010973140.1
ENSBTAP00000014880
ENSBTAP00000054423
ENSBTAP00000030923
ENSP00000364561
ENSBTAP00000017171
ENSP00000253968
ENSBTAP00000007630
ENSP00000366853-D185
ENSP00000437781-D428
ENSBTAP00000002872
ENSBTAP00000053765
XP_010986053.1
XP_010986050.1
ENSBTAP00000031108
ENSCAFP00000026444
ENSMUSP00000108738-D2
ENSBTAP00000055390
ENSBTAP00000043951-D2
XP_010993658.1
XP_010993659.1
ENSBTAP00000016314
ENSP00000216264
ENSBTAP00000029061
ENSMUSP00000016172
ENSBTAP00000007346
ENSBTAP00000049722
ENSP00000370419
ENSBTAP00000052186
XP_010997210.1
ENSBTAP00000005830
XP_010988680.1
ENSBTAP00000022956
ENSCAFP00000025652
ENSBTAP00000046086
ENSMUSP00000120516-D38
ENSBTAP00000016409
ENSBTAP00000009405
XP_010988691.1
ENSBTAP00000046374
ENSCAFP00000031103
ENSBTAP00000004772
ENSBTAP00000021084
ENSBTAP00000021080
ENSBTAP00000029304
ENSP00000364324
ENSP00000364561-D2
ENSCAFP00000024137
ENSBTAP00000008060
ENSBTAP00000023642
ENSBTAP00000023625
XP_010987390.1
ENSMUSP00000108224
ENSBTAP00000019893
ENSBTAP00000023648
ENSBTAP00000052700-D46
ENSP00000355293-D21
ENSBTAP00000013298
ENSBTAP00000002897
ENSBTAP00000006985
ENSBTAP00000006984
ENSCAFP00000034094
ENSCAFP00000034164
ENSCAFP00000007936
ENSBTAP00000049917
ENSBTAP00000049917-D4
ENSBTAP00000055877-D3
ENSBTAP00000010856
XP_010982508.1
ENSBTAP00000017292
ENSBTAP00000042073-D2
XP_010989912.1
XP_010989908.1
ENSBTAP00000008192
XP_010992753.1-D3
ENSBTAP00000014523
ENSBTAP00000010660
ENSBTAP00000002520
ENSBTAP00000049015
ENSP00000345826
ENSMUSP00000072848-D2
ENSBTAP00000024031-D2
XP_010989925.1
ENSBTAP00000005055
ENSBTAP00000022232
ENSCAFP00000032126
ENSMUSP00000127452
ENSBTAP00000025006
ENSBTAP00000025007
ENSBTAP00000051455-D3
ENSBTAP00000005773
ENSBTAP00000015842
ENSBTAP00000052537
ENSBTAP00000020076
ENSBTAP00000039119
ENSBTAP00000055507
ENSP00000252996
ENSBTAP00000028723
ENSMUSP00000029082-D2
ENSBTAP00000019202
ENSBTAP00000019208
ENSBTAP00000042296
ENSBTAP00000003974
XP_010986175.1
XP_010986155.1-D6
XP_010986157.1
ENSBTAP00000021795
XP_010986158.1
ENSBTAP00000020676
ENSBTAP00000020699
ENSP00000334294
ENSBTAP00000007879
ENSBTAP00000002387
ENSBTAP00000042417
ENSBTAP00000013703
ENSBTAP00000006468
ENSMUSP00000128637-D5
ENSBTAP00000047731-D2
ENSBTAP00000002574
ENSBTAP00000042516
ENSBTAP00000019648
XP_010995324.1
ENSBTAP00000028109
ENSBTAP00000009858
ENSBTAP00000042610
XP_010995309.1
ENSBTAP00000022161
ENSBTAP00000022163
ENSBTAP00000053870
ENSBTAP00000039130
ENSBTAP00000039131
ENSBTAP00000055562
ENSBTAP00000015480
ENSBTAP00000015485
ENSBTAP00000029107
ENSBTAP00000050801
XP_010995293.1
ENSBTAP00000042405
ENSBTAP00000012873
ENSBTAP00000009488
ENSBTAP00000055430
ENSP00000370891
ENSBTAP00000006432
ENSCAFP00000028191-D3
ENSBTAP00000025042
ENSBTAP00000025044
ENSBTAP00000042518
ENSBTAP00000051530
XP_010986583.1
ENSBTAP00000001744
ENSBTAP00000015189
ENSBTAP00000001091-D2
ENSBTAP00000020438
ENSCAFP00000032834
ENSBTAP00000027256
ENSBTAP00000018273
ENSBTAP00000018301
ENSBTAP00000039134
ENSBTAP00000053813
ENSBTAP00000039639
ENSBTAP00000017511
ENSBTAP00000017523
ENSP00000254963
XP_010986551.1
ENSBTAP00000008640
ENSMUSP00000086938
ENSBTAP00000011100
ENSBTAP00000011104
ENSBTAP00000018013
ENSCAFP00000009238
ENSBTAP00000010416
XP_010986538.1
ENSBTAP00000025981
ENSP00000421322
ENSP00000369465-D2
ENSBTAP00000023684
ENSBTAP00000038737
ENSBTAP00000015362
ENSBTAP00000004943
ENSBTAP00000026000
ENSBTAP00000012098
XP_010996637.1
ENSBTAP00000032645
ENSBTAP00000008383
ENSBTAP00000016475
XP_010996622.1
ENSBTAP00000018224
ENSBTAP00000007505-D2
ENSBTAP00000042386
ENSBTAP00000048799
ENSBTAP00000027058
XP_010985235.1
ENSBTAP00000027870
ENSBTAP00000016647
ENSBTAP00000019217
ENSCAFP00000026056-D2
ENSBTAP00000008398
ENSBTAP00000008382
ENSCAFP00000026061
ENSBTAP00000055967
ENSBTAP00000003035
ENSBTAP00000043047
ENSBTAP00000016301
ENSP00000219689
ENSBTAP00000025118
ENSBTAP00000025119
ENSMUSP00000066882
ENSBTAP00000024028
ENSBTAP00000043258
ENSBTAP00000023487
ENSMUSP00000055934
ENSBTAP00000053847-D2
ENSBTAP00000028854
ENSBTAP00000028853
ENSBTAP00000047112
XP_010980850.1
ENSBTAP00000024702
ENSBTAP00000024700
ENSBTAP00000043119
ENSBTAP00000008458
ENSBTAP00000008456
ENSBTAP00000054288
ENSBTAP00000001859
ENSP00000327916
ENSBTAP00000026109
XP_010980883.1
ENSBTAP00000037276
ENSBTAP00000025864
ENSBTAP00000005166
ENSBTAP00000002710
ENSBTAP00000021939
XP_010980893.1-D2
ENSBTAP00000054268
ENSBTAP00000027632
XP_010980901.1-D2
ENSMUSP00000119975
ENSBTAP00000007264
ENSBTAP00000043570
ENSBTAP00000028094
ENSBTAP00000043638-D3
ENSCAFP00000027442
ENSP00000382280-D16
ENSBTAP00000021265
ENSBTAP00000027175
ENSBTAP00000056473
ENSBTAP00000043763
ENSBTAP00000006307
ENSBTAP00000006308
XP_010981180.1
ENSBTAP00000028684
ENSBTAP00000028683
ENSBTAP00000024087
ENSBTAP00000011499
ENSBTAP00000043645
XP_010978333.1
ENSBTAP00000037293
ENSBTAP00000004656-D2
ENSBTAP00000019422
ENSBTAP00000019746
ENSBTAP00000019741
XP_010978340.1
ENSBTAP00000007391
ENSBTAP00000037296
ENSBTAP00000025157
ENSBTAP00000010711
ENSBTAP00000015420
ENSBTAP00000005062
ENSBTAP00000019489-D2
ENSCAFP00000028918-D5
ENSBTAP00000007931-D3
ENSBTAP00000031373
ENSP00000441449-D4
ENSBTAP00000027075
XP_010996305.1
ENSBTAP00000018812
ENSBTAP00000042249
ENSBTAP00000006581
ENSP00000281474
ENSBTAP00000007175
ENSP00000400329
ENSBTAP00000015149
ENSBTAP00000003435
ENSBTAP00000013634
ENSBTAP00000053852
ENSBTAP00000025207
ENSBTAP00000051164
ENSBTAP00000024017
ENSBTAP00000032681
ENSBTAP00000018631
ENSBTAP00000032677
ENSP00000357911
ENSBTAP00000011042
XP_010995949.1
ENSBTAP00000053742
ENSBTAP00000025508
ENSBTAP00000004132
ENSBTAP00000018708
ENSBTAP00000028704
ENSBTAP00000009785
ENSBTAP00000013028
ENSP00000354519
ENSBTAP00000018131
ENSCAFP00000004967-D2
ENSBTAP00000003425
ENSBTAP00000010492
ENSBTAP00000011505
ENSBTAP00000011502
ENSBTAP00000011498-D2
ENSBTAP00000053182
XP_010997239.1
ENSBTAP00000006666-D3
ENSBTAP00000009814
ENSBTAP00000015152
ENSBTAP00000009971
ENSBTAP00000043066
ENSBTAP00000018304
ENSBTAP00000018285
XP_010985517.1-D3
XP_010985517.1
ENSP00000347152
ENSBTAP00000017209
ENSBTAP00000003978
XP_010993964.1-D6
ENSBTAP00000003040
ENSBTAP00000047146-D6
ENSBTAP00000000200
ENSP00000303427
ENSBTAP00000026871
ENSCAFP00000031019
ENSBTAP00000019302
ENSBTAP00000019299
ENSCAFP00000030328-D3
ENSBTAP00000019297
XP_010978690.1
ENSBTAP00000019294
ENSBTAP00000020782
ENSBTAP00000044312
ENSP00000371376
ENSBTAP00000033452
ENSBTAP00000009341
ENSBTAP00000027115-D2
ENSCAFP00000029790
XP_010973698.1
ENSBTAP00000028701
ENSCAFP00000029146-D2
ENSCAFP00000033088-D7
ENSBTAP00000001617-D4
ENSBTAP00000002697
XP_010985125.1-D2
ENSBTAP00000049659
ENSCAFP00000027803
ENSCAFP00000032153
ENSBTAP00000054924
ENSBTAP00000026189
ENSP00000313274
ENSBTAP00000019649
ENSBTAP00000056387
XP_010989865.1
ENSBTAP00000008987
ENSBTAP00000025376
ENSBTAP00000006527
ENSBTAP00000048902-D2
ENSCAFP00000024385
XP_010974894.1
ENSMUSP00000129620-D3
ENSBTAP00000013186
ENSBTAP00000013255
ENSBTAP00000028279-D2
XP_010974901.1
XP_010995449.1
ENSCAFP00000024259
ENSBTAP00000025252
ENSBTAP00000040846
ENSBTAP00000002535-D2
ENSBTAP00000002532-D2
ENSBTAP00000002529
ENSBTAP00000024352
ENSMUSP00000049460
ENSBTAP00000050925
ENSBTAP00000021623
ENSBTAP00000040899-D2
XP_010974925.1-D4
ENSBTAP00000015625
XP_010974929.1
YP_001488950.1-D2
ENSBTAP00000026406
ENSCAFP00000023887
ENSP00000447121
ENSBTAP00000035638
XP_010974947.1
ENSBTAP00000039689
ENSBTAP00000054142
ENSCAFP00000023616
ENSBTAP00000048980
ENSBTAP00000012706
ENSBTAP00000012705
ENSBTAP00000012704
ENSBTAP00000029285
ENSBTAP00000005808
ENSCAFP00000022289
ENSBTAP00000011607
ENSBTAP00000026361
ENSBTAP00000022858
ENSBTAP00000027888
ENSP00000263734-D2
ENSCAFP00000003811-D2
ENSBTAP00000022215
ENSBTAP00000010428-D2
ENSBTAP00000015658
ENSBTAP00000041096
ENSP00000216513
ENSMUSP00000026693-D591
ENSP00000437781-D374
ENSP00000334113
ENSCAFP00000034953
ENSBTAP00000054478
ENSCAFP00000016251-D4
XP_010994922.1
XP_010994930.1
ENSBTAP00000054349
ENSBTAP00000026955
ENSBTAP00000038094
ENSCAFP00000016150
XP_010995664.1
ENSP00000219271-D2
XP_010977656.1
ENSBTAP00000020889
ENSBTAP00000020867
ENSBTAP00000028091
XP_010982215.1
ENSP00000285379
ENSBTAP00000020243
ENSBTAP00000050787-D5
ENSP00000256117
ENSBTAP00000004335
ENSBTAP00000026163
ENSBTAP00000004666
ENSBTAP00000015548
XP_010986726.1
ENSBTAP00000053499
ENSBTAP00000020389
ENSP00000286234
ENSBTAP00000017783
ENSBTAP00000008903-D2
ENSBTAP00000008906
ENSBTAP00000053848-D4
ENSCAFP00000031601-D2
ENSP00000386834
ENSBTAP00000053649
ENSBTAP00000034522
ENSCAFP00000003322
ENSBTAP00000005183
ENSBTAP00000005171
XP_010990222.1
ENSBTAP00000013715
ENSP00000387146
ENSBTAP00000019802-D2
ENSBTAP00000006322
ENSBTAP00000052464
XP_010990986.1
ENSBTAP00000008872
ENSBTAP00000007743
XP_010982693.1
ENSBTAP00000024678-D2
ENSBTAP00000055136
ENSBTAP00000029225
ENSBTAP00000014400
ENSBTAP00000014398
ENSCAFP00000003492
XP_010982783.1
ENSBTAP00000005195
ENSBTAP00000004788
ENSBTAP00000005897
ENSBTAP00000054489
ENSBTAP00000017174
ENSBTAP00000046360
ENSP00000317123
ENSBTAP00000020797
ENSBTAP00000020807
XP_010982893.1
ENSBTAP00000014649
ENSP00000239223-D3
XP_010979468.1-D20
ENSBTAP00000015359
ENSBTAP00000015354
ENSCAFP00000010316
ENSBTAP00000014350-D112
ENSBTAP00000014350-D226
ENSCAFP00000010468
ENSBTAP00000015763-D2
ENSBTAP00000010098
ENSBTAP00000055522
ENSBTAP00000056392
ENSBTAP00000028226
XP_010983080.1
ENSBTAP00000014838
ENSBTAP00000006800
ENSBTAP00000006789
ENSP00000345656
ENSBTAP00000022959
ENSBTAP00000055033
ENSBTAP00000012949
ENSBTAP00000053388
ENSBTAP00000002361-D2
ENSCAFP00000029388-D2
ENSBTAP00000052906-D6
ENSBTAP00000054432
XP_010975312.1
ENSBTAP00000053345
XP_010990572.1
ENSBTAP00000025337
ENSBTAP00000054997
ENSP00000367057
XP_010977091.1
ENSBTAP00000026496
XP_010977082.1
ENSBTAP00000044031
ENSBTAP00000002751
ENSBTAP00000053615-D3
ENSBTAP00000053615
ENSBTAP00000056527
ENSCAFP00000023901-D2
ENSBTAP00000055877-D4
ENSP00000366813
ENSBTAP00000011234
ENSBTAP00000011234-D2
ENSBTAP00000008139
ENSBTAP00000026827
ENSBTAP00000032361
ENSBTAP00000006028
ENSP00000370114
ENSBTAP00000054143
ENSBTAP00000004780
ENSCAFP00000002263
XP_010986466.1
ENSP00000269886-D2
ENSBTAP00000053804
XP_010986460.1
ENSBTAP00000031434
ENSBTAP00000007519
ENSBTAP00000033817
ENSBTAP00000004032
ENSCAFP00000002355-D12
ENSBTAP00000014354
ENSBTAP00000018772
ENSBTAP00000053542
ENSBTAP00000023587
ENSCAFP00000002489-D39
ENSP00000276943-D14
ENSCAFP00000031973
ENSBTAP00000048597
XP_010991481.1-D4
XP_010985401.1
ENSMUSP00000066359-D3
ENSCAFP00000001900-D2
ENSBTAP00000018017
ENSBTAP00000012893
ENSP00000359386
XP_010977902.1-D6
XP_010977906.1
ENSBTAP00000012726
XP_010977927.1
XP_010977950.1
ENSBTAP00000028946
ENSBTAP00000003332
ENSP00000311493
ENSBTAP00000022047
ENSMUSP00000105613
XP_010993091.1
ENSBTAP00000015019
XP_010988052.1
ENSBTAP00000051405
ENSCAFP00000007695
ENSCAFP00000014103-D366
ENSBTAP00000043745
ENSBTAP00000000790
ENSBTAP00000005595
ENSBTAP00000005603
ENSBTAP00000005606
ENSCAFP00000034221
XP_010991046.1
ENSBTAP00000001863
ENSBTAP00000047681
ENSBTAP00000006992
ENSBTAP00000043649
ENSBTAP00000025032
ENSBTAP00000010066
ENSBTAP00000025758
ENSP00000272771-D2
ENSP00000272771
ENSBTAP00000024617
ENSBTAP00000024821
ENSBTAP00000014951
ENSCAFP00000014423
ENSMUSP00000110158
ENSBTAP00000023342
ENSBTAP00000023334
ENSBTAP00000023304
XP_010987931.1
ENSBTAP00000001081
ENSBTAP00000021658
ENSBTAP00000002010
ENSBTAP00000018295
ENSBTAP00000017446
ENSP00000396918-D3
ENSBTAP00000034395
ENSBTAP00000013316-D7
ENSBTAP00000020469
ENSBTAP00000000926
XP_010988838.1
ENSBTAP00000039583
XP_010988918.1
ENSBTAP00000004639
ENSBTAP00000004638-D2
ENSBTAP00000004636
XP_010978665.1-D2
ENSBTAP00000020758
ENSBTAP00000026323
ENSCAFP00000009571
ENSBTAP00000039598
XP_010979819.1
ENSBTAP00000018248
XP_010980294.1-D2
ENSBTAP00000000740
ENSP00000353452
XP_010997886.1-D9
XP_010979827.1
ENSP00000419361
XP_010979829.1
ENSBTAP00000025128
ENSBTAP00000024989
ENSBTAP00000006685
ENSBTAP00000006679
ENSBTAP00000022152
ENSBTAP00000013108
ENSBTAP00000029045
ENSBTAP00000014799
ENSCAFP00000029367-D4
ENSBTAP00000014796
ENSBTAP00000014792-D2
ENSBTAP00000032224
ENSBTAP00000017380
ENSBTAP00000017379
ENSBTAP00000011669
XP_010979861.1
ENSBTAP00000019285
XP_010979863.1
ENSCAFP00000016647
ENSCAFP00000016620
ENSBTAP00000052707-D2
ENSBTAP00000029886
ENSBTAP00000044349
ENSBTAP00000001918
ENSP00000324806
ENSBTAP00000001703
XP_010979873.1
ENSBTAP00000032295
ENSBTAP00000012361
ENSBTAP00000049744
ENSBTAP00000024042
ENSBTAP00000016702
ENSBTAP00000011287
ENSBTAP00000000254
ENSBTAP00000000253
ENSBTAP00000044479
ENSCAFP00000013234
ENSBTAP00000033077
ENSCAFP00000013347
ENSCAFP00000031551
XP_010993677.1
ENSBTAP00000044244
ENSBTAP00000005991
ENSBTAP00000011436
ENSBTAP00000016620
ENSP00000368691
ENSBTAP00000012183
ENSBTAP00000044166
ENSBTAP00000014475
ENSBTAP00000010857
XP_010986085.1
ENSBTAP00000044110
ENSBTAP00000026435
ENSBTAP00000044100
XP_010985985.1
ENSP00000225726-D2
ENSBTAP00000011877
ENSBTAP00000011880
ENSBTAP00000034720
ENSBTAP00000024742
ENSBTAP00000019031
ENSBTAP00000005037
ENSBTAP00000011469
ENSP00000380254-D7
ENSBTAP00000050307
ENSBTAP00000001470
ENSBTAP00000001474
ENSBTAP00000018493
ENSBTAP00000032436
ENSBTAP00000043981
ENSBTAP00000013922
ENSBTAP00000053652
ENSBTAP00000027405
ENSBTAP00000028111
ENSP00000325905
ENSBTAP00000020624
XP_010995564.1
XP_010995568.1
ENSP00000387020
ENSP00000387784
ENSCAFP00000031002
ENSBTAP00000053863
ENSBTAP00000023028
ENSBTAP00000006195
ENSBTAP00000010972
ENSBTAP00000025042-D3
XP_010986526.1
ENSP00000332325
ENSBTAP00000039591
ENSMUSP00000132904
ENSP00000333551
ENSP00000406367
ENSBTAP00000039624
ENSBTAP00000015513
ENSCAFP00000009244
ENSBTAP00000001294
ENSBTAP00000044633
ENSCAFP00000009190
ENSBTAP00000017468
ENSMUSP00000130277-D2
ENSBTAP00000009785-D2
ENSBTAP00000039585
ENSBTAP00000053526
ENSBTAP00000044595
XP_010997350.1
ENSBTAP00000005554
XP_010997390.1
ENSCAFP00000008766
ENSBTAP00000023197
ENSBTAP00000017967
XP_010989319.1-D2
ENSCAFP00000010576
ENSBTAP00000000631
ENSBTAP00000022307
ENSCAFP00000010328-D2
ENSBTAP00000027348
ENSBTAP00000018934
ENSBTAP00000017864
ENSBTAP00000018325
ENSBTAP00000001325
ENSBTAP00000023595
ENSBTAP00000005692
XP_010993348.1
ENSBTAP00000053319
ENSBTAP00000042266
ENSBTAP00000045821
ENSBTAP00000026470
ENSBTAP00000042274-D3
ENSBTAP00000012239
ENSBTAP00000025580-D2
ENSBTAP00000017629
ENSBTAP00000054787
XP_010988071.1
ENSBTAP00000020641
ENSBTAP00000011345
ENSBTAP00000030898-D3
ENSCAFP00000020263
XP_010989271.1
XP_010989270.1
ENSBTAP00000005061-D2
ENSBTAP00000025703
ENSBTAP00000009631
XP_010992616.1
ENSBTAP00000046348
ENSBTAP00000007438-D3
ENSBTAP00000026288
ENSBTAP00000028213
ENSCAFP00000006616
ENSBTAP00000008216
ENSBTAP00000007857
ENSBTAP00000007859
ENSBTAP00000013496-D2
ENSBTAP00000013496
ENSBTAP00000010639-D2
ENSBTAP00000047415
ENSBTAP00000007163
ENSBTAP00000008098
ENSBTAP00000020055
ENSBTAP00000022158
ENSMUSP00000027146
ENSBTAP00000045022
ENSBTAP00000025662
ENSBTAP00000010925
ENSBTAP00000017586
ENSBTAP00000008962
ENSBTAP00000006990-D47
ENSBTAP00000013741
ENSBTAP00000013758
ENSBTAP00000005013
ENSBTAP00000005015-D10
XP_010996975.1-D3
ENSBTAP00000007349
XP_010986608.1
ENSBTAP00000003229
ENSBTAP00000054147
ENSP00000302079-D17
XP_010989113.1-D15
XP_010989113.1-D18
ENSCAFP00000024104-D28
XP_010997650.1-D3
ENSCAFP00000021552
ENSBTAP00000005126
ENSMUSP00000084478
ENSBTAP00000005137-D2
ENSBTAP00000020627
ENSBTAP00000011010-D4
ENSP00000403256
ENSBTAP00000038058
ENSCAFP00000021829-D2
ENSBTAP00000041545
ENSBTAP00000041539
XP_010986634.1
ENSBTAP00000004972
ENSBTAP00000038069
ENSBTAP00000024502
ENSBTAP00000017935
ENSBTAP00000017940
ENSBTAP00000004431
ENSBTAP00000026892
ENSBTAP00000041475
ENSBTAP00000016751
ENSBTAP00000016753
ENSBTAP00000016754
ENSBTAP00000027458
ENSBTAP00000027459
ENSBTAP00000027461
ENSBTAP00000037989
ENSBTAP00000027467
ENSBTAP00000027470
ENSCAFP00000007853-D2
ENSP00000338019
ENSBTAP00000028671
ENSBTAP00000007041
ENSBTAP00000055177
ENSBTAP00000003897
ENSBTAP00000027364
ENSBTAP00000027366
ENSBTAP00000027368
ENSBTAP00000053524
ENSBTAP00000013154
ENSBTAP00000049746
ENSBTAP00000019936
ENSBTAP00000013336-D3
XP_010978524.1-D5
ENSBTAP00000016334
ENSP00000398945
XP_010975828.1
ENSBTAP00000022349
ENSBTAP00000015768-D4
XP_010996960.1
ENSBTAP00000031396
XP_010996927.1
ENSBTAP00000015487
XP_010996899.1
ENSBTAP00000054063
ENSCAFP00000021848
ENSBTAP00000017862
XP_010996849.1
ENSBTAP00000005239
ENSP00000299338
XP_010996800.1
ENSBTAP00000053308
ENSBTAP00000013083
ENSMUSP00000106055
ENSBTAP00000033723
XP_010994125.1
ENSP00000407341-D2
ENSBTAP00000015701-D2
ENSBTAP00000053599
ENSBTAP00000052481
ENSBTAP00000003336
ENSCAFP00000022768
ENSBTAP00000049406-D2
ENSBTAP00000023512
ENSBTAP00000023518
ENSBTAP00000018618
XP_010975474.1
ENSCAFP00000022973-D2
ENSBTAP00000018400
ENSMUSP00000076155
XP_010975467.1
ENSBTAP00000008516
ENSBTAP00000022929-D3
ENSBTAP00000034680
ENSBTAP00000024928
ENSP00000417899
ENSBTAP00000054968
ENSCAFP00000021650
XP_010974618.1
ENSBTAP00000014128
ENSBTAP00000009720
ENSBTAP00000055039
ENSBTAP00000018519
ENSBTAP00000053326
ENSBTAP00000005438
ENSBTAP00000025374
ENSCAFP00000022025-D4
ENSCAFP00000022031
XP_010974591.1
ENSBTAP00000042452
ENSBTAP00000025816
ENSBTAP00000025281
ENSBTAP00000026745
ENSBTAP00000032606
ENSCAFP00000022844-D3
ENSCAFP00000022844-D2
ENSCAFP00000022844
XP_010979471.1
XP_010974566.1
ENSBTAP00000013873
ENSBTAP00000016535
ENSBTAP00000012168
ENSBTAP00000042950
ENSBTAP00000013860
ENSCAFP00000016743
ENSBTAP00000003195
ENSBTAP00000003197-D2
ENSBTAP00000053221
XP_010974537.1
XP_010980502.1
ENSP00000356355
XP_010980490.1
XP_010980489.1
ENSCAFP00000016751
ENSBTAP00000010340
ENSBTAP00000007107
ENSBTAP00000013963
ENSP00000356000
ENSBTAP00000021659
ENSBTAP00000020864
ENSP00000438113
ENSBTAP00000004333
ENSBTAP00000028982
ENSBTAP00000018628
XP_010977691.1
ENSBTAP00000000079
ENSBTAP00000002689
ENSBTAP00000015638
ENSBTAP00000008154-D2
ENSCAFP00000001191
ENSBTAP00000054328
ENSBTAP00000013884
XP_010983636.1
ENSBTAP00000002052
ENSBTAP00000009678
ENSBTAP00000000842
ENSBTAP00000000831
ENSBTAP00000021969-D4
ENSBTAP00000038589
ENSBTAP00000017648
ENSBTAP00000023556
ENSBTAP00000019994
XP_010985104.1
ENSBTAP00000000814
ENSBTAP00000021155
ENSBTAP00000002122
ENSBTAP00000002120
ENSBTAP00000015866-D4
ENSBTAP00000001825
ENSBTAP00000001824
XP_010981080.1-D116
ENSP00000437781-D502
ENSBTAP00000000144
ENSP00000437781-D204
ENSBTAP00000050483-D237
XP_010985081.1
ENSBTAP00000014501
ENSBTAP00000027057
ENSBTAP00000003826
ENSBTAP00000003828
ENSBTAP00000025161
ENSBTAP00000024795
ENSBTAP00000024799
ENSBTAP00000024803
XP_010985067.1
ENSBTAP00000000029
ENSBTAP00000019282
ENSBTAP00000006812
ENSBTAP00000028350
ENSBTAP00000028346
ENSBTAP00000018741
ENSP00000268154
ENSP00000381377
ENSBTAP00000022456
ENSBTAP00000038578
XP_010985048.1
ENSBTAP00000052456-D2
ENSBTAP00000020406
ENSBTAP00000009103
ENSMUSP00000039696
ENSP00000393393-D6
ENSCAFP00000009020-D2
ENSBTAP00000011993
ENSBTAP00000011991
ENSBTAP00000026579
ENSBTAP00000004272
ENSBTAP00000002282
ENSBTAP00000021512
ENSP00000396774-D8
ENSCAFP00000008859-D14
ENSP00000375651-D14
XP_010995138.1-D18
ENSBTAP00000023454
ENSP00000408994
XP_010974027.1
ENSBTAP00000026420
XP_010974025.1
XP_010974025.1-D2
XP_010982270.1
ENSMUSP00000021066
ENSBTAP00000016331
XP_010982266.1
XP_010974281.1
ENSBTAP00000040177
XP_010974279.1
ENSBTAP00000056456
ENSMUSP00000127452-D3
ENSBTAP00000012301
ENSBTAP00000003997
XP_010974274.1
ENSBTAP00000050288
ENSBTAP00000011371
ENSBTAP00000001439
ENSCAFP00000016107
ENSBTAP00000009089
ENSBTAP00000003563
ENSBTAP00000002115
ENSBTAP00000034572
ENSBTAP00000010914
ENSBTAP00000040744
ENSBTAP00000008359
ENSBTAP00000055069
ENSBTAP00000010567
ENSBTAP00000005615
ENSCAFP00000016430
ENSBTAP00000006696
ENSBTAP00000009179
ENSP00000229395
XP_010995410.1
ENSBTAP00000047903-D2
ENSBTAP00000000506
ENSP00000402134-D4
ENSBTAP00000011088
ENSBTAP00000046417
ENSBTAP00000025950
ENSCAFP00000002791
ENSBTAP00000002720
ENSBTAP00000054987
ENSBTAP00000009791
ENSBTAP00000002582
ENSBTAP00000053741
XP_010976360.1
ENSBTAP00000029332
ENSBTAP00000033778
ENSBTAP00000024429
XP_010977977.1
ENSBTAP00000053832
ENSBTAP00000016529
XP_010980635.1-D11
ENSBTAP00000018952
ENSBTAP00000021062
ENSBTAP00000050367
XP_010979605.1
ENSBTAP00000015345
ENSP00000418493-D2
ENSBTAP00000027964
ENSBTAP00000041364
ENSBTAP00000026265
ENSBTAP00000006847
ENSBTAP00000013451
ENSMUSP00000122496
ENSBTAP00000049910
ENSBTAP00000041322
ENSBTAP00000017588
ENSCAFP00000006421-D4
ENSBTAP00000041285
XP_010993192.1
ENSBTAP00000007776
ENSBTAP00000047102
ENSBTAP00000004201
ENSBTAP00000004296
ENSBTAP00000022629
ENSMUSP00000115941-D3
ENSBTAP00000027210
ENSBTAP00000027210-D3
ENSP00000369699
XP_010991718.1-D3
ENSBTAP00000045721
ENSP00000308774
ENSBTAP00000012475
ENSBTAP00000010060
ENSBTAP00000055026
ENSP00000369860
ENSBTAP00000007669
ENSBTAP00000002193
XP_010987122.1
ENSMUSP00000033123-D2
ENSBTAP00000027798-D5
ENSBTAP00000022078-D2
ENSBTAP00000041243
ENSBTAP00000014296
ENSBTAP00000027357
ENSBTAP00000003008
ENSBTAP00000041298
ENSBTAP00000041324-D2
XP_010981253.1
ENSBTAP00000025453
ENSBTAP00000009020
ENSBTAP00000001925
ENSBTAP00000022778
ENSBTAP00000041260
XP_010981240.1-D2
ENSBTAP00000004992
ENSBTAP00000011748
ENSBTAP00000026549
ENSCAFP00000035216
XP_010981231.1
ENSBTAP00000002033-D2
ENSBTAP00000026100
ENSBTAP00000019800-D2
ENSP00000446833
ENSBTAP00000014072
ENSBTAP00000051619-D5
ENSBTAP00000014888
ENSBTAP00000027067
ENSBTAP00000010982
ENSBTAP00000019758
XP_010985578.1
ENSBTAP00000021426
ENSBTAP00000027731
ENSBTAP00000029099
XP_010985590.1
ENSBTAP00000019719
ENSBTAP00000016836
ENSBTAP00000053146
ENSBTAP00000056389-D148
ENSBTAP00000013855
ENSBTAP00000020755
ENSBTAP00000040478-D2
ENSBTAP00000018267
ENSBTAP00000016824
ENSCAFP00000026742
XP_010989468.1
ENSBTAP00000020259
ENSBTAP00000053664
ENSBTAP00000016977
ENSBTAP00000035035
XP_010982185.1-D4
ENSBTAP00000019462
ENSBTAP00000036518
ENSBTAP00000017197
ENSBTAP00000020493
ENSP00000421689
ENSCAFP00000031850
ENSBTAP00000026575-D2
ENSBTAP00000013389
XP_010988922.1-D2
ENSCAFP00000027077
ENSBTAP00000022793
ENSCAFP00000008630-D2
ENSBTAP00000010601-D13
ENSBTAP00000027060
ENSCAFP00000030457
ENSBTAP00000014091
XP_010993993.1-D3
ENSBTAP00000053509
ENSBTAP00000015463
ENSBTAP00000008902
XP_010975803.1-D3
ENSBTAP00000008955
ENSCAFP00000023396-D19
ENSBTAP00000032310
ENSBTAP00000006796
ENSBTAP00000020876
XP_010977795.1
ENSCAFP00000032459-D6
XP_010976807.1
XP_010976865.1
ENSBTAP00000020656
ENSBTAP00000006412-D2
ENSCAFP00000009020
ENSBTAP00000040212
ENSBTAP00000021364
ENSBTAP00000021358
ENSBTAP00000021357
XP_010998289.1
ENSBTAP00000037446
ENSBTAP00000016742
ENSBTAP00000016741
XP_010979903.1
ENSBTAP00000028448
ENSBTAP00000024829
ENSBTAP00000034366
ENSP00000296440-D3
ENSMUSP00000061958-D2
ENSBTAP00000026080
ENSBTAP00000014602
ENSBTAP00000000853
XP_010995083.1-D2
ENSBTAP00000000851
XP_010979923.1
ENSBTAP00000037438
ENSCAFP00000001006
ENSBTAP00000040945
ENSBTAP00000032718
ENSBTAP00000017903-D14
ENSP00000362751
ENSBTAP00000029226
ENSBTAP00000053496
ENSBTAP00000055327
ENSCAFP00000029997
ENSBTAP00000003990
ENSCAFP00000029989
ENSP00000356917-D2
ENSBTAP00000050891
ENSCAFP00000029980
ENSBTAP00000020318
ENSBTAP00000020327
XP_010982684.1
ENSP00000392147
ENSBTAP00000020093
ENSP00000324173
XP_010982643.1
ENSBTAP00000013577
XP_010982639.1-D6
ENSBTAP00000017706
ENSP00000232974-D354
ENSCAFP00000029901
ENSBTAP00000015677
XP_010982632.1
ENSBTAP00000009123
ENSBTAP00000009144
ENSCAFP00000032459-D14
ENSBTAP00000017067
ENSBTAP00000017069
ENSCAFP00000029837
ENSBTAP00000016929
ENSBTAP00000016930
ENSBTAP00000017963
ENSBTAP00000020433
ENSBTAP00000006162
ENSCAFP00000029808-D2
XP_010982606.1
ENSMUSP00000042785-D3
XP_010982601.1
ENSBTAP00000004393
XP_010997686.1-D2
ENSBTAP00000032683
ENSBTAP00000016123
ENSMUSP00000028160
ENSBTAP00000021584
ENSBTAP00000018807-D3
ENSBTAP00000016302
ENSBTAP00000032672
ENSBTAP00000015044
ENSBTAP00000055630
ENSBTAP00000055747
XP_010982580.1
ENSBTAP00000020526
ENSP00000412922
XP_010982576.1
XP_010982575.1
ENSBTAP00000020333
ENSBTAP00000020395
ENSBTAP00000020398
ENSBTAP00000027913-D4
ENSCAFP00000029996-D3
ENSBTAP00000040706
XP_010982560.1
ENSBTAP00000016559
ENSBTAP00000016564
ENSBTAP00000016565
ENSBTAP00000047274
ENSP00000378093-D3
ENSBTAP00000048693
ENSBTAP00000054607
ENSBTAP00000014030
ENSBTAP00000014049
XP_010982543.1
ENSBTAP00000023834
ENSBTAP00000002513
ENSBTAP00000032642
ENSBTAP00000040665
ENSBTAP00000025995
ENSBTAP00000020514
XP_010982535.1
XP_010982534.1
ENSBTAP00000025912
XP_010982531.1
ENSBTAP00000027059
ENSCAFP00000029603
ENSBTAP00000027070
ENSBTAP00000027072
ENSBTAP00000005512
ENSBTAP00000011496
ENSBTAP00000027649
ENSBTAP00000017383
ENSBTAP00000053924
ENSMUSP00000075167
XP_010973677.1
XP_010973678.1
ENSBTAP00000029190
ENSBTAP00000005969
ENSBTAP00000028257
ENSBTAP00000010939
ENSBTAP00000014315
ENSBTAP00000014316
ENSBTAP00000032592
ENSBTAP00000000493
ENSBTAP00000055720
ENSBTAP00000040529
ENSBTAP00000024905
ENSBTAP00000040521
ENSBTAP00000005344
ENSBTAP00000005345
ENSBTAP00000006842
ENSBTAP00000028493
ENSCAFP00000029435
ENSBTAP00000040428
XP_010996705.1-D3
ENSBTAP00000048493
ENSBTAP00000025261
ENSBTAP00000007892
ENSBTAP00000033736
ENSBTAP00000027302
ENSBTAP00000054227
ENSBTAP00000040467
XP_010998167.1
ENSBTAP00000031312
ENSMUSP00000067964
ENSBTAP00000017114
ENSBTAP00000008634
ENSBTAP00000000060
ENSP00000349929
ENSBTAP00000001782
ENSBTAP00000001784
ENSBTAP00000040372
ENSBTAP00000017746
XP_010997915.1
XP_010997917.1
ENSBTAP00000029233
ENSBTAP00000015353
ENSBTAP00000015357
ENSCAFP00000026085-D11
ENSCAFP00000031806
ENSBTAP00000000051
ENSMUSP00000015011
ENSBTAP00000005418
ENSBTAP00000026283
ENSBTAP00000020090
ENSBTAP00000002385
ENSBTAP00000009855
ENSBTAP00000005925
ENSBTAP00000005932
ENSBTAP00000013992
ENSMUSP00000109585-D2
ENSBTAP00000023729
ENSMUSP00000028280
ENSBTAP00000011748-D2
ENSBTAP00000045318
ENSBTAP00000040011
ENSBTAP00000032954
ENSBTAP00000055786
ENSBTAP00000019792
ENSBTAP00000016780-D2
XP_010994403.1-D2
ENSCAFP00000035507
ENSP00000374864
XP_010977374.1
ENSBTAP00000029071-D12
ENSBTAP00000009615
ENSBTAP00000002462
XP_010984970.1-D4
ENSBTAP00000008749
ENSBTAP00000002003
XP_010977368.1
ENSBTAP00000042945
XP_010977376.1
XP_010977376.1-D3
ENSBTAP00000033519
ENSCAFP00000005263
ENSP00000416290
ENSBTAP00000001309-D5
ENSBTAP00000001313
ENSP00000319192
ENSBTAP00000017240
ENSBTAP00000017850-D6
ENSBTAP00000026930
ENSP00000442739-D2
ENSBTAP00000053266
ENSBTAP00000026317
ENSBTAP00000018734
ENSBTAP00000053482
ENSBTAP00000001886
ENSBTAP00000008971
ENSBTAP00000020675
ENSBTAP00000021386-D4
ENSBTAP00000024525
ENSCAFP00000011425
ENSCAFP00000011306
ENSBTAP00000024347
ENSBTAP00000022100
ENSBTAP00000026622-D3
ENSP00000437652
ENSBTAP00000030687
ENSBTAP00000028958-D2
ENSBTAP00000030686
ENSBTAP00000005472
ENSBTAP00000056048
ENSCAFP00000010711-D2
XP_010978911.1-D4
ENSBTAP00000023198-D2
XP_010978906.1
ENSBTAP00000052105
XP_010978890.1
ENSBTAP00000020886
ENSBTAP00000022700
XP_010978886.1
ENSBTAP00000019736
ENSBTAP00000019737
ENSBTAP00000019738-D2
ENSCAFP00000035596
ENSBTAP00000021782
ENSBTAP00000021784
ENSBTAP00000023525
ENSBTAP00000014463
ENSBTAP00000016912
ENSBTAP00000016915
ENSBTAP00000016916
ENSBTAP00000016918
ENSCAFP00000016783
ENSMUSP00000133514
ENSBTAP00000015372
ENSBTAP00000056540-D2
ENSBTAP00000007811
ENSBTAP00000009302
ENSBTAP00000015441
ENSCAFP00000016846
ENSBTAP00000047874
ENSP00000452479
XP_010987745.1
ENSBTAP00000015922-D4
ENSBTAP00000012628-D2
XP_010977759.1-D3
ENSBTAP00000009334
XP_010994050.1
ENSBTAP00000004167-D2
XP_010979090.1
ENSBTAP00000005296
XP_010979093.1
XP_010979092.1
ENSBTAP00000000502
ENSBTAP00000048749
ENSBTAP00000020365
ENSBTAP00000000941
ENSBTAP00000029752
ENSBTAP00000042240
ENSBTAP00000013231
ENSBTAP00000010780
ENSBTAP00000010773
XP_010979104.1-D4
ENSBTAP00000017392
XP_010979108.1-D2
ENSCAFP00000014840
XP_010987675.1-D252
ENSBTAP00000055704
ENSBTAP00000013318
ENSBTAP00000003094
ENSBTAP00000003076
ENSBTAP00000006317-D312
ENSBTAP00000026008
ENSBTAP00000054571
ENSBTAP00000027359
ENSBTAP00000007571
ENSBTAP00000013893
ENSBTAP00000013909
XP_010994430.1
ENSP00000300850
ENSMUSP00000130004-D120
ENSMUSP00000112927-D2
ENSBTAP00000009899
XP_010994437.1
ENSBTAP00000003027
ENSBTAP00000003026
ENSMUSP00000038229-D3
ENSBTAP00000023537
ENSP00000369674
ENSP00000437781-D413
ENSMUSP00000130004-D140
ENSBTAP00000004443
ENSBTAP00000042462
ENSBTAP00000004433
XP_010994451.1
ENSBTAP00000018503
ENSP00000348489
ENSBTAP00000011995
ENSMUSP00000130004-D53
ENSP00000391989-D406
ENSP00000437781-D349
ENSBTAP00000009348
ENSBTAP00000048203
ENSBTAP00000014406
ENSP00000253159-D66
ENSP00000391989-D283
ENSBTAP00000028271
ENSBTAP00000020595
ENSCAFP00000031993-D3
ENSBTAP00000020579
ENSBTAP00000037201-D2
ENSBTAP00000037201
ENSBTAP00000054338
ENSBTAP00000018167
ENSP00000219782
ENSBTAP00000014478
ENSBTAP00000010451
ENSBTAP00000010454
ENSP00000381835
ENSP00000311447
ENSBTAP00000021258
ENSBTAP00000029038-D2
ENSCAFP00000025096
ENSBTAP00000006619
ENSCAFP00000025129
ENSCAFP00000031554
ENSBTAP00000017178
XP_010994497.1
ENSCAFP00000025178
ENSBTAP00000042857
ENSP00000263025
ENSBTAP00000011382
ENSP00000331127
ENSBTAP00000011384
ENSBTAP00000011388
ENSCAFP00000025225
ENSBTAP00000023981-D2
ENSBTAP00000037175
ENSBTAP00000023952
ENSBTAP00000023384
ENSBTAP00000042875
ENSBTAP00000025586
ENSBTAP00000025587
ENSBTAP00000008593
ENSBTAP00000008595
ENSBTAP00000008598
ENSBTAP00000019507
ENSBTAP00000019510
ENSBTAP00000028315
ENSP00000343248
ENSBTAP00000013621
ENSBTAP00000053381
ENSBTAP00000008061
ENSBTAP00000026072
ENSBTAP00000002098
XP_010998614.1-D2
XP_010989219.1
ENSBTAP00000026023
ENSBTAP00000031700
ENSP00000285670
ENSBTAP00000017155
XP_010975727.1
ENSBTAP00000045656
ENSBTAP00000026278-D2
XP_010993614.1-D3
ENSBTAP00000021587-D8
ENSBTAP00000012779-D2
ENSBTAP00000056611
ENSBTAP00000006855
ENSBTAP00000052314
XP_010977439.1
ENSBTAP00000004003
ENSBTAP00000026661
ENSBTAP00000024171
ENSBTAP00000004386
ENSMUSP00000100725-D24
ENSCAFP00000003749-D377
ENSBTAP00000012261
XP_010988350.1
ENSMUSP00000105904-D9
ENSBTAP00000039940
ENSBTAP00000008367
XP_010976506.1
ENSBTAP00000005346-D2
ENSBTAP00000041759
ENSP00000410245
ENSBTAP00000049275
ENSBTAP00000002695
ENSBTAP00000002699
ENSBTAP00000020193
ENSBTAP00000020196
ENSBTAP00000055733
ENSBTAP00000004325
ENSBTAP00000042040
ENSBTAP00000024059
ENSBTAP00000020709-D2
ENSP00000394681-D17
ENSP00000452387
ENSP00000447537
ENSP00000257895
ENSBTAP00000015829
ENSBTAP00000027539-D5
ENSBTAP00000027540-D2
ENSBTAP00000027541
ENSBTAP00000011922
ENSBTAP00000011924
ENSBTAP00000041588
XP_010978532.1-D3
ENSBTAP00000008193
ENSBTAP00000008194-D2
XP_010996045.1
ENSBTAP00000008200
ENSCAFP00000030304-D2
ENSBTAP00000027872
ENSBTAP00000015682
ENSBTAP00000015695
ENSBTAP00000015719
ENSBTAP00000043388
ENSBTAP00000015987
ENSMUSP00000111875-D2
ENSBTAP00000015996
ENSBTAP00000012731
ENSBTAP00000007991
ENSBTAP00000007993
ENSBTAP00000043333
ENSBTAP00000048378
ENSBTAP00000028494
ENSBTAP00000020111
XP_010977006.1-D2
ENSBTAP00000020114
ENSP00000380781
ENSMUSP00000096170
ENSBTAP00000025739
ENSBTAP00000025736
ENSBTAP00000021751
ENSCAFP00000025111
ENSBTAP00000021755
ENSMUSP00000117160-D21
ENSP00000414093
XP_010992131.1
ENSBTAP00000003273
ENSBTAP00000049231
XP_010992154.1
ENSBTAP00000007968
ENSBTAP00000007973
ENSBTAP00000007981
ENSBTAP00000011642
ENSCAFP00000024289
ENSBTAP00000022524
ENSBTAP00000053902
ENSMUSP00000062086
ENSP00000431971
ENSCAFP00000024262-D2
ENSBTAP00000002664-D2
ENSCAFP00000024237
ENSMUSP00000096195
ENSBTAP00000029084
ENSBTAP00000029090-D2
XP_010998105.1
ENSBTAP00000044062
ENSBTAP00000001013
XP_010993945.1-D3
ENSCAFP00000023972
ENSBTAP00000016768
ENSP00000393719
ENSP00000253673
XP_010987675.1-D223
ENSP00000437781-D418
ENSBTAP00000027132
ENSBTAP00000015969
ENSBTAP00000019232
ENSMUSP00000115941
ENSCAFP00000011997-D2
ENSBTAP00000000448
ENSBTAP00000000450
ENSBTAP00000010389
ENSBTAP00000019073
ENSBTAP00000014098
ENSBTAP00000012781
ENSBTAP00000005368
ENSBTAP00000003026-D3
ENSBTAP00000004717
ENSBTAP00000019617
ENSBTAP00000007165
ENSBTAP00000007169
ENSBTAP00000027343
ENSBTAP00000041883
XP_010979031.1
ENSBTAP00000005327
ENSBTAP00000015883-D2
ENSBTAP00000010365
ENSBTAP00000027915
XP_010990001.1
ENSBTAP00000045492-D2
ENSBTAP00000008300-D2
ENSBTAP00000001851
ENSBTAP00000032364
ENSBTAP00000054790
ENSBTAP00000026801
ENSBTAP00000046126
XP_010985990.1-D2
ENSBTAP00000016796-D5
ENSBTAP00000005061
ENSBTAP00000024922
ENSP00000270451-D1088
XP_010988066.1
ENSBTAP00000006917
ENSP00000386074
ENSBTAP00000020447
ENSBTAP00000009749
XP_010988059.1
ENSBTAP00000007713
XP_010988058.1
XP_010989886.1-D2
ENSBTAP00000017260-D2
ENSCAFP00000024284
ENSBTAP00000047045
ENSBTAP00000003961-D5
[truncated: 12,123 more rows]

## Sheet: EM-F
List of expressed genes in Even reindeer metacarpal adipose tissue in female reindeer (EM-F)
ENSBTAP00000022911-D2
ENSBTAP00000013788
ENSP00000367828
XP_010973972.1
ENSBTAP00000019327
XP_010973974.1-D3
ENSBTAP00000034331
ENSBTAP00000018759-D2
ENSCAFP00000034988-D2
ENSBTAP00000018759
XP_010992991.1
ENSBTAP00000022720
ENSMUSP00000122855-D2
ENSCAFP00000005014
ENSBTAP00000053497
ENSBTAP00000007229
ENSCAFP00000014683
ENSBTAP00000006675
ENSBTAP00000048822
ENSBTAP00000008907
XP_010978847.1
ENSBTAP00000010141
ENSBTAP00000053335
ENSBTAP00000030839-D2
ENSBTAP00000030839
ENSBTAP00000055181
XP_010992317.1
ENSBTAP00000012219
ENSBTAP00000004535
ENSBTAP00000016838
ENSBTAP00000042661
ENSBTAP00000013256
ENSBTAP00000042644
ENSCAFP00000000863
ENSP00000320485-D2
ENSBTAP00000048900-D3
ENSCAFP00000000876
ENSBTAP00000007442
ENSBTAP00000024571
ENSBTAP00000054847
ENSBTAP00000038897
ENSBTAP00000015295
ENSBTAP00000011263
ENSBTAP00000042471
ENSBTAP00000014382
ENSP00000356056
ENSBTAP00000013647
ENSCAFP00000000937-D3
ENSCAFP00000000941
ENSBTAP00000039684
ENSBTAP00000039682
XP_010993300.1
ENSCAFP00000000987
ENSMUSP00000045912-D3
ENSBTAP00000003662
ENSBTAP00000001699
ENSBTAP00000020180
ENSBTAP00000037502
ENSBTAP00000004059
ENSBTAP00000011256
ENSBTAP00000026753
ENSBTAP00000010089
ENSBTAP00000054449
ENSCAFP00000030458
ENSCAFP00000030412
ENSBTAP00000006384-D5
ENSCAFP00000001095
ENSCAFP00000032409
ENSMUSP00000095025
XP_010975037.1
ENSBTAP00000003895-D3
XP_010975033.1
XP_010975032.1
ENSBTAP00000019270
ENSBTAP00000019271
ENSBTAP00000007309
ENSBTAP00000054866
ENSBTAP00000042177
ENSBTAP00000042078
ENSBTAP00000042087
XP_010984164.1-D2
ENSP00000355736
ENSBTAP00000001212
ENSBTAP00000035166-D2
ENSMUSP00000132095
ENSBTAP00000056042
XP_010996737.1
XP_010995229.1-D8
ENSBTAP00000054096
ENSBTAP00000005080
ENSBTAP00000015994
ENSBTAP00000027892
ENSBTAP00000032466
XP_010996757.1
ENSBTAP00000048486
ENSBTAP00000000841
ENSBTAP00000006001
ENSBTAP00000025533
ENSBTAP00000014515
ENSBTAP00000021234
ENSBTAP00000032473
ENSBTAP00000015324
ENSBTAP00000021306
ENSCAFP00000020886-D3
ENSBTAP00000032431
XP_010996322.1-D4
ENSBTAP00000016201
ENSCAFP00000029352
ENSBTAP00000044609
ENSBTAP00000044617
ENSBTAP00000028205
ENSBTAP00000002476
XP_010996336.1
ENSMUSP00000010298
XP_010996340.1
ENSBTAP00000000568
ENSBTAP00000004669
ENSBTAP00000050158
ENSBTAP00000027077
ENSBTAP00000009333
ENSBTAP00000003239
ENSBTAP00000002438
XP_010980933.1
ENSBTAP00000003881
ENSBTAP00000004890-D3
ENSBTAP00000006309
XP_010980928.1
ENSBTAP00000014427
ENSBTAP00000052492
ENSBTAP00000026560
ENSCAFP00000014703
ENSBTAP00000044208
ENSBTAP00000022133
ENSP00000396995
ENSBTAP00000008153
ENSBTAP00000028747
ENSBTAP00000016306
ENSBTAP00000005164
ENSBTAP00000027887
ENSBTAP00000008257
ENSBTAP00000000539
ENSBTAP00000002955
ENSBTAP00000021613
XP_010988373.1
ENSBTAP00000016588
ENSBTAP00000016022
ENSBTAP00000006356
ENSBTAP00000021815
ENSBTAP00000025657
ENSBTAP00000025661
ENSCAFP00000013746-D2
ENSP00000377995-D5
ENSBTAP00000002092-D3
ENSBTAP00000034269-D4
ENSBTAP00000032322
ENSBTAP00000032330
ENSBTAP00000013467
ENSBTAP00000004952
XP_010986756.1
ENSBTAP00000008683
ENSBTAP00000022472
ENSBTAP00000020184-D2
ENSBTAP00000007129
ENSBTAP00000040120
ENSBTAP00000002896
ENSBTAP00000006361
ENSBTAP00000006363-D3
ENSBTAP00000034515
ENSBTAP00000002418
ENSBTAP00000002419
ENSCAFP00000028937
ENSBTAP00000002420
ENSBTAP00000052672
ENSBTAP00000000588
ENSBTAP00000043989
XP_010984031.1
ENSBTAP00000051325
ENSBTAP00000032379
ENSBTAP00000016991
ENSP00000253159-D175
ENSP00000391989-D313
ENSBTAP00000020923
ENSBTAP00000017168
ENSBTAP00000018422
XP_010984009.1
ENSBTAP00000018801
ENSBTAP00000012322
ENSP00000377823
ENSBTAP00000027690
ENSBTAP00000027695
ENSBTAP00000009438
ENSBTAP00000016972
ENSBTAP00000009440
ENSBTAP00000003871-D2
XP_010972583.1-D2
ENSBTAP00000015476
ENSBTAP00000019753
ENSCAFP00000010845
XP_010972586.1
XP_010978717.1-D2
ENSMUSP00000024078
XP_010972589.1
ENSBTAP00000012347
ENSBTAP00000018899
ENSBTAP00000028134
ENSBTAP00000038769
ENSBTAP00000000560
ENSBTAP00000000566
XP_010972598.1
ENSBTAP00000000570-D2
ENSP00000400932
ENSBTAP00000025249
ENSBTAP00000015105
ENSBTAP00000012783
XP_010988636.1-D4
ENSBTAP00000044670
ENSBTAP00000007848
ENSBTAP00000000557
ENSBTAP00000026774
ENSBTAP00000053361
ENSBTAP00000000304
ENSBTAP00000000305
ENSBTAP00000020625
XP_010981992.1
ENSBTAP00000001895
XP_010981995.1
ENSBTAP00000014907
ENSBTAP00000007693
XP_010982002.1
ENSBTAP00000001526
ENSCAFP00000030798
ENSBTAP00000004546-D3
ENSBTAP00000004546-D2
ENSP00000237283
ENSBTAP00000002294-D4
ENSBTAP00000002297
ENSBTAP00000037546
ENSBTAP00000021934
ENSBTAP00000010726
ENSCAFP00000010477-D3
ENSBTAP00000012920
ENSMUSP00000132758
ENSBTAP00000012740
XP_010987979.1-D2
ENSBTAP00000020200
ENSBTAP00000007075
ENSBTAP00000010673
ENSP00000398273
ENSBTAP00000026270
XP_010991307.1
ENSBTAP00000037736
ENSCAFP00000016799-D2
ENSBTAP00000000995
ENSBTAP00000029308
ENSP00000242728
XP_010973159.1
ENSBTAP00000026562
ENSBTAP00000008649
ENSBTAP00000015392
ENSBTAP00000015397
ENSBTAP00000027653
XP_010981956.1-D138
ENSBTAP00000036285
ENSBTAP00000014350-D110
ENSP00000437781-D369
ENSBTAP00000001290
ENSBTAP00000024770
ENSCAFP00000003340
XP_010973133.1
ENSBTAP00000015704
ENSBTAP00000015726
XP_010973134.1-D2
ENSBTAP00000015737
ENSBTAP00000056548
ENSBTAP00000009131
ENSBTAP00000000206
XP_010973140.1
ENSBTAP00000014880
ENSBTAP00000054423
ENSBTAP00000030923
ENSP00000364561
ENSBTAP00000017171
ENSP00000253968
ENSBTAP00000007630
ENSP00000366853-D185
ENSP00000437781-D428
ENSBTAP00000002872
ENSBTAP00000053765
ENSBTAP00000004431-D2
XP_010986053.1
XP_010986050.1
ENSBTAP00000031108
ENSCAFP00000026444
ENSMUSP00000108738-D2
ENSBTAP00000043951-D2
XP_010993658.1
XP_010993659.1
ENSBTAP00000016314
ENSP00000216264
ENSBTAP00000029061
ENSMUSP00000016172
ENSBTAP00000007346
ENSBTAP00000049722
ENSP00000370419
ENSBTAP00000052186
XP_010997210.1
ENSBTAP00000005830
XP_010988680.1
ENSBTAP00000022956
ENSCAFP00000025652
ENSBTAP00000046086
ENSMUSP00000120516-D38
ENSBTAP00000016409
ENSBTAP00000009405
XP_010988691.1
ENSBTAP00000046374
ENSCAFP00000031103
ENSBTAP00000004772
ENSBTAP00000021084
ENSBTAP00000021080
ENSBTAP00000029304
ENSP00000364324
ENSP00000364561-D2
ENSCAFP00000024137
ENSBTAP00000008060
ENSBTAP00000023642
ENSBTAP00000023625
XP_010987390.1
ENSMUSP00000108224
ENSBTAP00000019893
ENSBTAP00000023648
ENSBTAP00000052700-D46
ENSP00000355293-D21
ENSBTAP00000013298
ENSBTAP00000002897
ENSBTAP00000006985
ENSBTAP00000006984
ENSCAFP00000034094
ENSCAFP00000034164
ENSCAFP00000007936
ENSBTAP00000049917
ENSBTAP00000049917-D4
ENSBTAP00000055877-D3
ENSBTAP00000010856
XP_010982508.1
ENSBTAP00000017292
ENSBTAP00000042073-D2
XP_010989912.1
XP_010989908.1
ENSBTAP00000008192
XP_010992753.1-D3
ENSBTAP00000014523
ENSBTAP00000010660
ENSBTAP00000002520
ENSBTAP00000049015
ENSP00000345826
ENSMUSP00000072848-D2
ENSBTAP00000024031-D2
XP_010989925.1
ENSBTAP00000005055
ENSBTAP00000022232
ENSCAFP00000032126
ENSMUSP00000127452
ENSBTAP00000025006
ENSBTAP00000025007
ENSBTAP00000051455-D3
ENSBTAP00000005773
ENSBTAP00000015842
ENSBTAP00000052537
ENSBTAP00000020076
ENSBTAP00000039119
ENSBTAP00000055507
ENSP00000252996
ENSBTAP00000028723
ENSMUSP00000029082-D2
ENSBTAP00000019202
ENSBTAP00000019208
ENSBTAP00000042296
ENSBTAP00000003974
XP_010986175.1
XP_010986155.1-D6
XP_010986157.1
ENSBTAP00000021795
XP_010986158.1
ENSBTAP00000020676
ENSBTAP00000020699
ENSP00000334294
ENSBTAP00000007879
ENSBTAP00000002387
ENSBTAP00000042417
ENSBTAP00000013703
ENSBTAP00000006468
ENSBTAP00000047731-D2
ENSBTAP00000002574
ENSBTAP00000042516
ENSBTAP00000019648
ENSBTAP00000048555
XP_010995324.1
ENSBTAP00000028109
ENSBTAP00000009858
ENSBTAP00000042610
XP_010995309.1
ENSBTAP00000022161
ENSBTAP00000022163
ENSBTAP00000053870
ENSBTAP00000039130
ENSBTAP00000039131
ENSBTAP00000055562
ENSBTAP00000015480
ENSBTAP00000015485
ENSBTAP00000029107
ENSBTAP00000050801
XP_010995293.1
ENSBTAP00000042405
ENSBTAP00000009488
ENSBTAP00000055430
ENSP00000370891
ENSBTAP00000006432
ENSCAFP00000028191-D3
ENSBTAP00000025042
ENSBTAP00000025044
ENSBTAP00000042518
ENSBTAP00000051530
XP_010986583.1
ENSBTAP00000001744
ENSBTAP00000015189
ENSBTAP00000001091-D2
ENSBTAP00000020438
ENSCAFP00000032834
ENSBTAP00000027256
ENSBTAP00000018273
ENSBTAP00000018301
ENSBTAP00000039134
ENSBTAP00000053813
ENSBTAP00000039639
ENSBTAP00000017511
ENSBTAP00000017523
ENSP00000254963
XP_010986551.1
ENSBTAP00000008640
ENSMUSP00000086938
ENSBTAP00000011100
ENSBTAP00000011104
ENSBTAP00000018013
ENSCAFP00000009238
ENSBTAP00000010416
XP_010986538.1
ENSBTAP00000025981
ENSP00000421322
ENSCAFP00000020136-D21
ENSBTAP00000023684
ENSBTAP00000038737
ENSBTAP00000015362
ENSBTAP00000004943
ENSBTAP00000026000
ENSBTAP00000012098
XP_010996637.1
ENSBTAP00000032645
ENSBTAP00000008383
ENSBTAP00000016475
XP_010996622.1
ENSBTAP00000018224
ENSBTAP00000007505-D2
ENSBTAP00000042386
ENSBTAP00000048799
ENSBTAP00000027058
XP_010985235.1
ENSBTAP00000027870
ENSBTAP00000016647
ENSBTAP00000019217
ENSCAFP00000026056-D2
ENSBTAP00000008398
ENSBTAP00000008382
ENSCAFP00000026061
ENSBTAP00000055967
ENSBTAP00000003035
ENSBTAP00000043047
ENSBTAP00000016301
ENSBTAP00000013412
ENSP00000219689
ENSBTAP00000025118
ENSBTAP00000025119
ENSMUSP00000066882
ENSBTAP00000024028
ENSBTAP00000043258
ENSBTAP00000023487
ENSMUSP00000055934
ENSBTAP00000053847-D2
ENSBTAP00000028854
ENSBTAP00000028853
XP_010980850.1
ENSBTAP00000024700
ENSBTAP00000043119
ENSBTAP00000008458
ENSBTAP00000008456
ENSBTAP00000054288
ENSBTAP00000001859
ENSP00000327916
ENSBTAP00000026109
XP_010980883.1
ENSBTAP00000037276
ENSBTAP00000025864
ENSBTAP00000005166
ENSBTAP00000002710
ENSBTAP00000021939
XP_010980893.1-D2
ENSBTAP00000054268
ENSBTAP00000027632
XP_010980901.1-D2
ENSMUSP00000119975
ENSBTAP00000007264
ENSBTAP00000043570
ENSBTAP00000028094
ENSBTAP00000043638-D3
ENSCAFP00000027442
ENSP00000382280-D16
ENSBTAP00000021265
ENSBTAP00000027175
ENSBTAP00000056473
ENSBTAP00000043763
ENSBTAP00000006307
ENSBTAP00000006308
XP_010981180.1
ENSBTAP00000028683
ENSBTAP00000024087
ENSBTAP00000011499
ENSBTAP00000043645
XP_010978333.1
ENSBTAP00000037293
ENSBTAP00000004656-D2
ENSBTAP00000019422
ENSBTAP00000019746
ENSBTAP00000019741
XP_010978340.1
ENSBTAP00000007391
ENSBTAP00000037296
ENSBTAP00000025157
ENSBTAP00000010711
ENSBTAP00000015420
ENSBTAP00000005062
ENSBTAP00000019489-D2
ENSCAFP00000028918-D5
ENSBTAP00000031373
ENSP00000441449-D4
ENSBTAP00000027075
XP_010996305.1
ENSBTAP00000018812
ENSBTAP00000042249
ENSBTAP00000005300-D4
ENSBTAP00000006581
ENSP00000281474
ENSBTAP00000007175
ENSP00000400329
ENSBTAP00000015149
ENSBTAP00000003435
ENSBTAP00000013634
ENSBTAP00000053852
ENSBTAP00000025207
ENSBTAP00000051164
ENSBTAP00000024017
ENSBTAP00000032681
ENSBTAP00000018631
ENSBTAP00000032677-D2
ENSBTAP00000032677
ENSBTAP00000011042
XP_010995949.1
ENSBTAP00000053742
ENSBTAP00000025508
ENSBTAP00000004132
ENSBTAP00000018708
ENSBTAP00000028704
ENSBTAP00000009785
ENSBTAP00000013028
ENSP00000354519
ENSBTAP00000018131
ENSCAFP00000004967-D2
ENSBTAP00000003425
ENSBTAP00000010492
ENSBTAP00000011505
ENSBTAP00000011502
ENSBTAP00000011498-D2
ENSBTAP00000053182
ENSP00000393275
XP_010997239.1
ENSBTAP00000006666-D3
ENSBTAP00000009814
ENSBTAP00000015152
ENSBTAP00000009971
ENSBTAP00000043066
ENSBTAP00000018304
ENSBTAP00000018285
XP_010985517.1-D3
XP_010985517.1
ENSP00000347152
ENSBTAP00000017209
ENSBTAP00000003978
ENSCAFP00000006567-D2
XP_010993964.1-D6
ENSBTAP00000003040
ENSBTAP00000047146-D6
ENSBTAP00000000200
ENSP00000303427
ENSBTAP00000026871
ENSCAFP00000031019
ENSBTAP00000019302
ENSBTAP00000019299
ENSCAFP00000030328-D3
ENSBTAP00000019297
XP_010978690.1
ENSBTAP00000019294
ENSBTAP00000020782
ENSBTAP00000044312
ENSP00000371376
ENSBTAP00000033452
ENSBTAP00000009341
ENSBTAP00000027115-D2
ENSCAFP00000029790
XP_010973698.1
ENSBTAP00000028701
ENSCAFP00000029146-D2
ENSCAFP00000033088-D7
ENSBTAP00000001617-D4
ENSBTAP00000002697
ENSBTAP00000055761
XP_010985125.1-D2
ENSBTAP00000049659
ENSCAFP00000027803
ENSCAFP00000032153
ENSBTAP00000026189
ENSP00000313274
ENSBTAP00000019649
ENSBTAP00000056387
XP_010989865.1
XP_010989868.1
ENSBTAP00000008987
ENSBTAP00000025376
ENSBTAP00000006527
ENSBTAP00000048902-D2
ENSCAFP00000024385
ENSBTAP00000011311
XP_010974894.1
ENSMUSP00000129620-D3
ENSBTAP00000013186
ENSBTAP00000013255
ENSBTAP00000028279-D2
XP_010974901.1
XP_010995449.1
ENSBTAP00000025252
ENSBTAP00000040846
ENSBTAP00000002535-D2
ENSBTAP00000002532-D2
ENSBTAP00000002529
ENSBTAP00000024352
ENSMUSP00000049460
ENSBTAP00000050925
ENSBTAP00000021623
ENSBTAP00000040899-D2
XP_010974925.1-D4
ENSBTAP00000015625
XP_010974929.1
YP_001488950.1-D2
ENSBTAP00000026406
ENSCAFP00000023887
ENSP00000447121
XP_010974947.1
ENSBTAP00000039689
ENSBTAP00000054142
ENSCAFP00000023616
ENSBTAP00000048980
ENSBTAP00000012706
ENSBTAP00000012705
ENSBTAP00000012704
ENSBTAP00000029285
ENSBTAP00000005808
ENSCAFP00000022289
ENSBTAP00000011607
ENSBTAP00000026361
ENSBTAP00000022858
ENSBTAP00000027888
ENSP00000263734-D2
ENSCAFP00000003811-D2
ENSBTAP00000022215
ENSBTAP00000010428-D2
ENSBTAP00000015658
ENSBTAP00000041096
ENSP00000216513
ENSMUSP00000026693-D591
ENSP00000437781-D374
ENSP00000334113
ENSCAFP00000034953
ENSBTAP00000054478
ENSCAFP00000016251-D4
XP_010994922.1
XP_010994930.1
ENSBTAP00000054349
ENSBTAP00000038094
ENSCAFP00000016150
XP_010995664.1
ENSP00000219271-D2
XP_010977656.1
ENSBTAP00000020889
ENSBTAP00000020867
ENSBTAP00000028091
XP_010982215.1
ENSP00000285379
ENSBTAP00000020243
ENSBTAP00000050787-D5
ENSP00000256117
ENSBTAP00000004335
ENSBTAP00000026163
ENSBTAP00000004666
ENSBTAP00000015548
XP_010986726.1
ENSBTAP00000053499
ENSBTAP00000020389
ENSP00000286234
ENSBTAP00000017783
ENSBTAP00000008903-D2
ENSBTAP00000008906
ENSBTAP00000053848-D4
ENSCAFP00000031601-D2
ENSP00000386834
ENSBTAP00000053649
ENSBTAP00000034522
ENSCAFP00000003322
ENSBTAP00000005183
ENSBTAP00000005171
XP_010990222.1
XP_010990240.1
ENSBTAP00000013715
ENSP00000387146
ENSBTAP00000019802-D2
ENSBTAP00000006322
ENSBTAP00000052464
XP_010990986.1
ENSCAFP00000024264-D6
ENSBTAP00000008872
ENSBTAP00000007743
XP_010982693.1
ENSBTAP00000024678-D2
ENSBTAP00000055136
ENSBTAP00000029225
ENSBTAP00000014400
ENSBTAP00000014398
ENSCAFP00000003492
XP_010982783.1
ENSBTAP00000005195
ENSBTAP00000005897
ENSBTAP00000054489
ENSBTAP00000017174
ENSBTAP00000046360
ENSP00000317123
ENSBTAP00000020797
ENSBTAP00000020807
XP_010982893.1
ENSBTAP00000014649
ENSP00000239223-D3
XP_010979468.1-D20
ENSBTAP00000015359
ENSBTAP00000015354
ENSCAFP00000010316
ENSBTAP00000014350-D112
ENSBTAP00000049680-D23832
ENSBTAP00000014350-D226
ENSCAFP00000010468
ENSBTAP00000033149
ENSBTAP00000015763-D2
ENSBTAP00000010098
ENSBTAP00000055522
ENSBTAP00000056392
ENSBTAP00000028226
XP_010983080.1
ENSBTAP00000014838
ENSBTAP00000006800
ENSBTAP00000006789
ENSP00000345656
ENSBTAP00000022959
ENSBTAP00000055033
ENSBTAP00000012949
ENSBTAP00000053388
ENSBTAP00000002361-D2
ENSCAFP00000029388-D2
ENSBTAP00000052906-D6
ENSBTAP00000054432
XP_010975312.1
ENSBTAP00000053345
XP_010990572.1
ENSBTAP00000025337
ENSBTAP00000054997
ENSP00000367057
XP_010982059.1-D4
XP_010977091.1
ENSBTAP00000026496
XP_010977082.1
ENSBTAP00000044031
ENSBTAP00000002751
ENSBTAP00000053615-D3
ENSBTAP00000053615
ENSBTAP00000056527
ENSCAFP00000023901-D2
ENSBTAP00000055877-D4
ENSP00000366813
ENSBTAP00000011234
ENSBTAP00000011234-D2
ENSBTAP00000008139
ENSBTAP00000032361
ENSBTAP00000006028
ENSP00000370114
ENSBTAP00000054143
ENSBTAP00000004780
ENSCAFP00000002263
XP_010986466.1
ENSBTAP00000053804
XP_010986460.1
ENSBTAP00000031434
ENSBTAP00000007519
ENSBTAP00000033817
ENSBTAP00000004032
ENSCAFP00000002355-D12
ENSBTAP00000014354
ENSBTAP00000003664
ENSBTAP00000018772
ENSBTAP00000053542
ENSBTAP00000023587
ENSCAFP00000002489-D39
ENSP00000276943-D14
ENSCAFP00000031973
ENSBTAP00000048597
XP_010991481.1-D4
XP_010985401.1
ENSMUSP00000066359-D3
ENSCAFP00000001900-D2
ENSBTAP00000008798
ENSBTAP00000018017
ENSBTAP00000012893
ENSP00000359386
XP_010977902.1-D6
XP_010977906.1
ENSBTAP00000012726
XP_010977927.1
XP_010977950.1
ENSBTAP00000028946
ENSBTAP00000003332
ENSP00000311493
ENSBTAP00000022047
ENSMUSP00000105613
XP_010993091.1
ENSBTAP00000015019
XP_010988052.1
ENSBTAP00000051405
ENSCAFP00000007695
ENSCAFP00000014103-D366
ENSBTAP00000043745
ENSBTAP00000000790
ENSBTAP00000005595
ENSBTAP00000005603
ENSBTAP00000005606
ENSCAFP00000034221
XP_010991046.1
ENSBTAP00000001863
ENSBTAP00000047681
ENSBTAP00000006992
ENSBTAP00000043649
ENSBTAP00000025032
ENSBTAP00000010066
ENSBTAP00000025758
ENSP00000272771-D2
ENSP00000272771
ENSBTAP00000024617
ENSBTAP00000024821
ENSBTAP00000014951
ENSCAFP00000014423
ENSMUSP00000110158
ENSBTAP00000023342
ENSBTAP00000023334
ENSBTAP00000023304
XP_010987931.1
ENSBTAP00000001081
ENSBTAP00000021658
XP_010987943.1
ENSBTAP00000002010
ENSBTAP00000017446
ENSP00000396918-D3
ENSBTAP00000034395
ENSBTAP00000013316-D7
ENSBTAP00000020469
ENSBTAP00000000926
XP_010988838.1
ENSBTAP00000039583
XP_010988918.1
ENSBTAP00000004639
ENSBTAP00000004638-D2
ENSBTAP00000004636
XP_010978665.1-D2
ENSBTAP00000020758
ENSBTAP00000026323
ENSCAFP00000009571
ENSBTAP00000039598
ENSBTAP00000013702
XP_010979819.1
ENSBTAP00000018248
XP_010980294.1-D2
ENSBTAP00000000740
ENSP00000353452
XP_010997886.1-D9
XP_010979827.1
ENSP00000419361
XP_010979829.1
ENSBTAP00000025128
ENSBTAP00000024989
ENSBTAP00000006685
ENSBTAP00000006679
ENSBTAP00000022152
ENSBTAP00000013108
ENSBTAP00000029045
ENSBTAP00000014799
ENSCAFP00000029367-D4
ENSBTAP00000014796
ENSBTAP00000014792-D2
ENSBTAP00000032224
ENSBTAP00000017380
ENSBTAP00000017379
ENSBTAP00000011669
XP_010979861.1
ENSBTAP00000019285
XP_010979863.1
ENSCAFP00000016647
ENSCAFP00000016620
ENSBTAP00000052707-D2
ENSBTAP00000029886
ENSBTAP00000044349
ENSBTAP00000001918
ENSP00000324806
ENSBTAP00000001703
XP_010979873.1
ENSBTAP00000032295
ENSBTAP00000012361
ENSBTAP00000049744
ENSBTAP00000024042
ENSBTAP00000016702
ENSBTAP00000011287
ENSBTAP00000000254
ENSBTAP00000000253
ENSBTAP00000044479
ENSCAFP00000013234
ENSBTAP00000033077
ENSCAFP00000013347
ENSCAFP00000031551
XP_010993677.1
ENSBTAP00000044244
ENSBTAP00000014047
ENSBTAP00000011436
ENSP00000368691
ENSBTAP00000012183
ENSBTAP00000044166
ENSBTAP00000014475
ENSBTAP00000010857
XP_010986085.1
ENSBTAP00000044110
ENSBTAP00000026435
ENSBTAP00000044100
XP_010985985.1
ENSP00000225726-D2
ENSBTAP00000011877
ENSBTAP00000011880
ENSBTAP00000034720
ENSBTAP00000024742
ENSBTAP00000019031
ENSBTAP00000005037
ENSBTAP00000011469
ENSP00000380254-D7
ENSBTAP00000050307
ENSBTAP00000001470
ENSBTAP00000001474
ENSBTAP00000018493
ENSBTAP00000032436
ENSBTAP00000043981
ENSBTAP00000013922
ENSBTAP00000053652
ENSBTAP00000027405
ENSBTAP00000028111
ENSP00000325905
ENSBTAP00000017264
ENSBTAP00000020624
XP_010995564.1
XP_010995568.1
ENSP00000387020
ENSP00000387784
ENSCAFP00000031002
ENSBTAP00000053863
ENSBTAP00000023028
ENSBTAP00000006195
ENSBTAP00000010972
ENSBTAP00000025042-D3
XP_010986526.1
ENSBTAP00000038666
ENSP00000332325
ENSBTAP00000039591
ENSMUSP00000132904
ENSP00000333551
ENSP00000406367
ENSBTAP00000039624
ENSBTAP00000015513
ENSCAFP00000009244
ENSBTAP00000001294
ENSBTAP00000044633
ENSCAFP00000009190
ENSBTAP00000017468
ENSMUSP00000130277-D2
ENSBTAP00000009785-D2
ENSBTAP00000039585
ENSBTAP00000053526
ENSBTAP00000044595
XP_010997350.1
ENSBTAP00000005554
XP_010997390.1
ENSBTAP00000004564
ENSCAFP00000008766
ENSBTAP00000023197
XP_010989319.1-D2
ENSBTAP00000000631
ENSBTAP00000022307
ENSCAFP00000010328-D2
ENSBTAP00000027348
ENSBTAP00000018934
ENSBTAP00000017864
ENSBTAP00000018325
ENSBTAP00000001325
ENSBTAP00000023595
ENSBTAP00000005692
XP_010993348.1
ENSBTAP00000053319
ENSBTAP00000042266
ENSBTAP00000045821
ENSBTAP00000026470
ENSBTAP00000042274-D3
ENSBTAP00000012239
ENSBTAP00000025580-D2
ENSBTAP00000017629
ENSBTAP00000054787
XP_010988071.1
ENSBTAP00000020641
ENSBTAP00000011345
ENSBTAP00000030898-D3
ENSCAFP00000020263
XP_010989271.1
XP_010989270.1
ENSCAFP00000020300
ENSCAFP00000012035-D2
ENSBTAP00000005061-D2
ENSBTAP00000025703
ENSBTAP00000009631
XP_010992616.1
ENSBTAP00000046348
ENSBTAP00000026288
ENSBTAP00000028213
ENSCAFP00000006616
ENSBTAP00000008216
ENSBTAP00000007857
ENSBTAP00000007859
ENSBTAP00000013496-D2
ENSBTAP00000013496
ENSBTAP00000010639-D2
ENSBTAP00000047415
ENSBTAP00000007163
ENSBTAP00000008098
ENSBTAP00000020055
ENSBTAP00000022158
ENSMUSP00000027146
ENSP00000332592
ENSBTAP00000045022
ENSBTAP00000025662
ENSBTAP00000010925
ENSBTAP00000017586
ENSBTAP00000008962
ENSBTAP00000006990-D47
ENSBTAP00000013741
ENSBTAP00000013758
ENSBTAP00000005013
ENSBTAP00000005015-D10
XP_010996975.1-D3
ENSBTAP00000007349
XP_010986608.1
ENSBTAP00000003229
ENSP00000302079-D17
XP_010997650.1-D3
ENSCAFP00000021552
ENSBTAP00000005126
ENSMUSP00000084478
ENSBTAP00000005137-D2
ENSBTAP00000020627
ENSBTAP00000011010-D4
ENSP00000403256
ENSBTAP00000024683
ENSBTAP00000038058
ENSCAFP00000021829-D2
ENSBTAP00000041545
ENSBTAP00000041539
XP_010986634.1
ENSBTAP00000004972
ENSBTAP00000038069
ENSBTAP00000024502
ENSBTAP00000017935
ENSBTAP00000004431
ENSBTAP00000026892
ENSBTAP00000041475
ENSBTAP00000016751
ENSBTAP00000016753
ENSBTAP00000016754
ENSBTAP00000027458
ENSBTAP00000027459
ENSBTAP00000027461
ENSBTAP00000037989
ENSBTAP00000027467
ENSBTAP00000027470
ENSCAFP00000007853-D2
ENSP00000338019
ENSBTAP00000028671
ENSBTAP00000007041
ENSBTAP00000055177
ENSBTAP00000003897
ENSBTAP00000027364
ENSBTAP00000027366
ENSBTAP00000027368
ENSBTAP00000053524
ENSBTAP00000013154
ENSBTAP00000049746
ENSBTAP00000019936
ENSBTAP00000013336-D3
XP_010978524.1-D5
ENSBTAP00000016334
ENSP00000398945
ENSP00000325091
XP_010975828.1
ENSBTAP00000022349
ENSBTAP00000015768-D4
XP_010996960.1
ENSCAFP00000021063
ENSBTAP00000031396
XP_010996927.1
ENSBTAP00000015487
XP_010996899.1
ENSBTAP00000054063
ENSCAFP00000021848
ENSBTAP00000017862
XP_010996849.1
ENSBTAP00000005239
XP_010996800.1
ENSBTAP00000053308
ENSBTAP00000013083
ENSMUSP00000106055
ENSBTAP00000033723
XP_010994125.1
ENSP00000407341-D2
ENSBTAP00000015701-D2
ENSBTAP00000053599
ENSBTAP00000052481
ENSBTAP00000003336
ENSCAFP00000022768
ENSBTAP00000049406-D2
ENSBTAP00000023512
ENSBTAP00000023518
ENSBTAP00000018618
XP_010975474.1
ENSCAFP00000022973-D2
ENSBTAP00000018400
ENSMUSP00000076155
XP_010975467.1
ENSBTAP00000008516
ENSBTAP00000022929-D3
ENSBTAP00000034680
ENSBTAP00000024928
ENSP00000417899
ENSBTAP00000054968
ENSCAFP00000021650
XP_010974618.1
ENSBTAP00000042336
ENSBTAP00000014128
ENSBTAP00000009720
ENSBTAP00000055039
ENSBTAP00000018519
ENSBTAP00000053326
ENSBTAP00000005438
ENSBTAP00000025374
ENSCAFP00000022025-D4
ENSCAFP00000022031
XP_010974591.1
ENSBTAP00000042452
ENSBTAP00000025816
ENSBTAP00000014446
ENSBTAP00000025281
ENSBTAP00000026745
ENSBTAP00000032606
ENSCAFP00000022844-D2
ENSCAFP00000022844
XP_010979471.1
XP_010974566.1
ENSBTAP00000013873
ENSBTAP00000016535
ENSBTAP00000012168
ENSBTAP00000042950
ENSBTAP00000013860
ENSCAFP00000016743
ENSBTAP00000003195
ENSBTAP00000003197-D2
ENSBTAP00000053221
XP_010974537.1
XP_010980502.1
ENSP00000356355
XP_010980490.1
XP_010980489.1
ENSCAFP00000016751
ENSBTAP00000010340
ENSBTAP00000007107
ENSBTAP00000013963
ENSP00000356000
ENSBTAP00000021659
ENSBTAP00000020864
ENSP00000438113
ENSBTAP00000004333
ENSBTAP00000028982
ENSBTAP00000018628
XP_010977691.1
ENSBTAP00000000079
ENSBTAP00000002689
ENSBTAP00000015638
ENSBTAP00000008154-D2
ENSCAFP00000001191
ENSBTAP00000054328
ENSBTAP00000013884
XP_010983636.1
ENSBTAP00000002052
ENSBTAP00000009678
ENSBTAP00000000842
ENSP00000331912-D3
ENSBTAP00000000831
ENSBTAP00000021969-D4
ENSBTAP00000038589
ENSBTAP00000017648
ENSBTAP00000023556
ENSBTAP00000019994
ENSBTAP00000053236
XP_010985104.1
ENSBTAP00000000814
ENSBTAP00000021155
ENSBTAP00000026974
ENSBTAP00000002122
ENSBTAP00000002120
ENSBTAP00000015866-D4
ENSBTAP00000001825
ENSBTAP00000001824
XP_010981080.1-D116
ENSP00000437781-D502
ENSBTAP00000000144
ENSMUSP00000134626-D58
ENSP00000437781-D204
ENSBTAP00000050483-D237
XP_010985081.1
ENSBTAP00000014501
ENSBTAP00000027057
ENSBTAP00000003826
ENSBTAP00000003828
ENSBTAP00000025161
ENSBTAP00000024795
ENSBTAP00000024799
ENSBTAP00000024803
XP_010985067.1
ENSBTAP00000000029
ENSBTAP00000019282
ENSBTAP00000006812
ENSBTAP00000028350
ENSBTAP00000028346
ENSBTAP00000018741
ENSP00000268154
ENSP00000381377
ENSBTAP00000022456
ENSBTAP00000038578
XP_010985048.1
ENSBTAP00000052456-D2
ENSBTAP00000020406
ENSBTAP00000009103
ENSMUSP00000039696
ENSP00000393393-D6
ENSCAFP00000009020-D2
ENSBTAP00000011993
ENSBTAP00000011991
ENSBTAP00000026579
ENSBTAP00000004272
ENSBTAP00000002282
ENSBTAP00000021512
ENSCAFP00000008859-D14
ENSP00000375651-D14
XP_010995138.1-D18
ENSBTAP00000023454
ENSP00000408994
XP_010974027.1
ENSBTAP00000026420
XP_010974025.1
XP_010974025.1-D2
XP_010982270.1
ENSMUSP00000021066
ENSBTAP00000016331
XP_010982266.1
XP_010974281.1
ENSBTAP00000040177
XP_010974279.1
ENSBTAP00000056456
ENSMUSP00000127452-D3
ENSBTAP00000012301
ENSBTAP00000003997
XP_010974274.1
ENSBTAP00000050288
ENSBTAP00000011371
ENSBTAP00000001439
ENSCAFP00000016107
ENSBTAP00000009089
ENSBTAP00000003563
ENSBTAP00000002115
ENSBTAP00000010914
ENSBTAP00000040744
ENSBTAP00000008359
ENSBTAP00000055069
ENSBTAP00000010567
ENSBTAP00000005615
ENSCAFP00000016430
ENSBTAP00000006696
ENSBTAP00000009179
ENSP00000229395
XP_010995410.1
ENSBTAP00000047903-D2
ENSBTAP00000000506
ENSP00000402134-D4
ENSBTAP00000011088
ENSBTAP00000046417
ENSBTAP00000025950
ENSCAFP00000002791
ENSBTAP00000002720
ENSBTAP00000054987
ENSBTAP00000009791
ENSBTAP00000002582
ENSBTAP00000053741
XP_010976360.1
ENSBTAP00000029332
ENSBTAP00000033778
ENSBTAP00000024429
XP_010977977.1
ENSBTAP00000053832
ENSBTAP00000016529
ENSBTAP00000018952
ENSBTAP00000021062
ENSBTAP00000050367
XP_010979605.1
ENSBTAP00000015345
ENSP00000418493-D2
ENSBTAP00000027964
ENSBTAP00000041364
ENSBTAP00000026265
ENSBTAP00000006847
ENSBTAP00000013451
ENSMUSP00000122496
ENSBTAP00000049910
ENSBTAP00000041322
ENSBTAP00000017588
ENSCAFP00000006421-D4
ENSBTAP00000041285
XP_010993192.1
ENSBTAP00000007776
ENSBTAP00000047102
ENSBTAP00000004201
ENSBTAP00000004296
ENSBTAP00000022629
ENSMUSP00000115941-D3
ENSBTAP00000027210
ENSBTAP00000027210-D3
ENSP00000369699
XP_010991718.1-D3
ENSBTAP00000045721
ENSP00000308774
ENSBTAP00000012475
ENSBTAP00000010060
ENSBTAP00000055026
ENSP00000369860
ENSBTAP00000007669
ENSBTAP00000002193
XP_010987122.1
ENSMUSP00000033123-D2
ENSBTAP00000027798-D5
ENSBTAP00000022078-D2
ENSBTAP00000041243
ENSBTAP00000014296
ENSBTAP00000027357
ENSBTAP00000041298
ENSBTAP00000041324-D2
XP_010981253.1
ENSBTAP00000025453
ENSBTAP00000009020
ENSBTAP00000001925
ENSBTAP00000022778
ENSBTAP00000041260
XP_010981240.1-D2
ENSBTAP00000004992
ENSBTAP00000011748
ENSBTAP00000026549
ENSCAFP00000035216
XP_010981231.1
ENSBTAP00000002033-D2
ENSP00000446833
ENSBTAP00000014072
ENSBTAP00000051619-D5
ENSBTAP00000014888
ENSBTAP00000027067
ENSBTAP00000010982
ENSBTAP00000019758
XP_010985578.1
ENSBTAP00000021426
ENSBTAP00000029099
XP_010985590.1
ENSBTAP00000019719
ENSBTAP00000016836
ENSBTAP00000053146
ENSBTAP00000056389-D148
ENSBTAP00000013855
ENSBTAP00000020755
ENSBTAP00000040478-D2
ENSBTAP00000018267
ENSBTAP00000016824
ENSCAFP00000026742
XP_010989468.1
ENSBTAP00000020259
ENSCAFP00000026872
ENSBTAP00000053664
ENSBTAP00000016977
ENSBTAP00000035035
XP_010982185.1-D4
ENSBTAP00000019462
ENSBTAP00000036518
ENSBTAP00000017197
ENSBTAP00000020493
ENSP00000421689
ENSCAFP00000031850
ENSBTAP00000026575-D2
ENSBTAP00000013389
ENSCAFP00000027077
ENSBTAP00000022793
ENSCAFP00000008630-D2
ENSBTAP00000010601-D13
ENSBTAP00000027060
ENSBTAP00000014091
XP_010993993.1-D3
ENSBTAP00000053509
ENSBTAP00000015463
ENSBTAP00000008902
XP_010975803.1-D3
ENSBTAP00000008955
ENSCAFP00000023396-D19
ENSBTAP00000032310
ENSBTAP00000006796
ENSBTAP00000020876
XP_010977795.1
ENSCAFP00000032459-D6
XP_010976807.1
XP_010976865.1
ENSBTAP00000020656
ENSBTAP00000006412-D2
ENSBTAP00000040212
ENSBTAP00000021364
ENSBTAP00000021360
ENSBTAP00000021358
ENSBTAP00000021357
XP_010998289.1
ENSBTAP00000037446
ENSBTAP00000016742
ENSBTAP00000016741
XP_010979903.1
ENSBTAP00000028448
ENSBTAP00000024829
ENSBTAP00000034366
ENSP00000296440-D3
ENSMUSP00000061958-D2
ENSBTAP00000026080
ENSBTAP00000014602
ENSBTAP00000000853
XP_010995083.1-D2
ENSBTAP00000000851
XP_010979923.1
ENSBTAP00000037438
ENSCAFP00000001006
ENSBTAP00000040945
ENSBTAP00000032718
ENSBTAP00000017903-D14
ENSP00000362751
ENSBTAP00000029226
ENSBTAP00000053496
ENSBTAP00000055327
ENSCAFP00000029997
ENSBTAP00000003990
ENSBTAP00000023376
ENSCAFP00000029989
ENSP00000356917-D2
ENSBTAP00000050891
ENSCAFP00000029980
ENSBTAP00000020318
ENSBTAP00000020327
XP_010982684.1
ENSP00000392147
ENSBTAP00000020093
ENSP00000324173
XP_010982643.1
ENSBTAP00000013577
XP_010982639.1-D6
ENSBTAP00000017706
ENSP00000232974-D354
ENSCAFP00000029901
ENSBTAP00000015677
XP_010982632.1
ENSBTAP00000009123
ENSBTAP00000009144
ENSCAFP00000032459-D14
ENSBTAP00000017067
ENSBTAP00000017069
ENSCAFP00000029837
ENSBTAP00000016929
ENSBTAP00000016930
ENSBTAP00000017963
ENSBTAP00000020433
ENSBTAP00000006162
ENSCAFP00000029808-D2
XP_010982606.1
ENSMUSP00000042785-D3
XP_010982601.1
ENSBTAP00000004393
XP_010997686.1-D2
ENSBTAP00000032683
ENSBTAP00000016123
ENSMUSP00000028160
ENSBTAP00000021584
ENSBTAP00000018807-D3
ENSBTAP00000016302
ENSBTAP00000032672
ENSBTAP00000015044
ENSBTAP00000055630
ENSBTAP00000055747
XP_010982580.1
ENSBTAP00000020526
ENSP00000412922
XP_010982577.1
XP_010982576.1
XP_010982575.1
ENSBTAP00000020333
ENSBTAP00000020395
ENSBTAP00000020398
ENSBTAP00000027913-D4
ENSCAFP00000029996-D3
ENSBTAP00000040706
XP_010982560.1
ENSBTAP00000016559
ENSBTAP00000016564
ENSBTAP00000016565
ENSBTAP00000047274
ENSP00000378093-D3
ENSBTAP00000048693
ENSBTAP00000054607
ENSBTAP00000014030
ENSBTAP00000014049
XP_010982543.1
ENSBTAP00000023834
ENSBTAP00000002513
ENSBTAP00000032642
ENSBTAP00000040665
ENSBTAP00000025995
ENSBTAP00000020514
XP_010982535.1
XP_010982534.1
ENSBTAP00000025912
XP_010982531.1
ENSBTAP00000027059
ENSCAFP00000029603
ENSBTAP00000027070
ENSBTAP00000027072
ENSBTAP00000005512
ENSBTAP00000011496
ENSBTAP00000027649
ENSBTAP00000017383
ENSBTAP00000053924
ENSMUSP00000075167
XP_010973677.1
XP_010973678.1
ENSBTAP00000029190
ENSBTAP00000005969
ENSBTAP00000028257
ENSBTAP00000010939
ENSBTAP00000014315
ENSBTAP00000014316
ENSBTAP00000032592
ENSBTAP00000000493
ENSBTAP00000055720
ENSBTAP00000040529
ENSBTAP00000024905
ENSBTAP00000040521
ENSBTAP00000005344
ENSBTAP00000005345
ENSBTAP00000006842
ENSBTAP00000028493
ENSCAFP00000029435
ENSBTAP00000040428
ENSBTAP00000019538
XP_010996705.1-D3
ENSBTAP00000048493
ENSBTAP00000025261
ENSBTAP00000007892
ENSBTAP00000033736
ENSBTAP00000027302
ENSBTAP00000054227
ENSBTAP00000040467
XP_010998167.1
ENSBTAP00000031312
ENSMUSP00000067964
ENSBTAP00000017114
ENSBTAP00000008634
ENSBTAP00000000060
ENSP00000349929
ENSBTAP00000001782
ENSBTAP00000001784
ENSBTAP00000040372
ENSBTAP00000017746
XP_010997915.1
XP_010997917.1
ENSBTAP00000029233
ENSBTAP00000015353
ENSBTAP00000015357
ENSCAFP00000026085-D11
ENSCAFP00000031806
ENSBTAP00000000051
ENSMUSP00000015011
ENSBTAP00000005418
ENSBTAP00000026283
ENSBTAP00000020090
ENSBTAP00000002385
ENSBTAP00000009855
ENSBTAP00000005925
ENSBTAP00000005932
ENSBTAP00000013992
ENSMUSP00000109585-D2
ENSBTAP00000023729
ENSMUSP00000028280
ENSBTAP00000011748-D2
ENSBTAP00000045318
ENSBTAP00000040011
ENSBTAP00000032954
ENSBTAP00000055786
ENSBTAP00000019792
ENSBTAP00000016780-D2
ENSBTAP00000050899
XP_010994403.1-D2
ENSCAFP00000035507
ENSP00000374864
XP_010977374.1
ENSBTAP00000029071-D12
ENSBTAP00000009615
ENSP00000384004
ENSBTAP00000002462
XP_010984970.1-D4
ENSBTAP00000008749
ENSBTAP00000002003
XP_010977368.1
ENSBTAP00000042945
ENSCAFP00000005279
XP_010977376.1
XP_010977376.1-D3
ENSBTAP00000033519
ENSCAFP00000005263
ENSP00000416290
ENSBTAP00000001309-D5
ENSBTAP00000001313
ENSP00000319192
ENSBTAP00000017240
ENSBTAP00000017850-D6
ENSBTAP00000026930
ENSP00000442739-D2
ENSBTAP00000053266
ENSBTAP00000026317
ENSBTAP00000018734
ENSBTAP00000053482
ENSBTAP00000001886
ENSBTAP00000008971
ENSBTAP00000020675
ENSBTAP00000021386-D4
ENSBTAP00000024525
ENSCAFP00000011425
ENSCAFP00000011306
ENSBTAP00000024347
ENSBTAP00000022100
ENSBTAP00000026622-D3
ENSP00000437652
ENSBTAP00000030687
ENSBTAP00000028958-D2
ENSBTAP00000030686
ENSBTAP00000005472
ENSBTAP00000056048
ENSCAFP00000010711-D2
XP_010978911.1-D4
ENSBTAP00000023198-D2
XP_010978906.1
ENSBTAP00000052105
ENSCAFP00000014864
XP_010978890.1
ENSBTAP00000020886
XP_010978886.1
ENSBTAP00000019736
ENSBTAP00000019737
ENSBTAP00000019738-D2
ENSCAFP00000035596
ENSBTAP00000021782
ENSBTAP00000021784
ENSBTAP00000023525
ENSBTAP00000014463
ENSBTAP00000016912
ENSBTAP00000016915
ENSBTAP00000016916
ENSBTAP00000016918
ENSCAFP00000016783
ENSBTAP00000015372
ENSBTAP00000056540-D2
ENSBTAP00000007811
ENSCAFP00000016846
ENSBTAP00000047874
ENSP00000452479
XP_010987745.1
ENSBTAP00000015922-D4
ENSBTAP00000008806
ENSBTAP00000012628-D2
XP_010977759.1-D3
ENSBTAP00000009334
XP_010994050.1
ENSBTAP00000004167-D2
XP_010979090.1
ENSBTAP00000005296
XP_010979093.1
XP_010979092.1
ENSBTAP00000000502
ENSBTAP00000048749
ENSBTAP00000020365
ENSBTAP00000000941
ENSBTAP00000029752
ENSBTAP00000042240
ENSBTAP00000013231
ENSBTAP00000010780
ENSBTAP00000010773
XP_010979104.1-D4
ENSBTAP00000017392
XP_010979108.1-D2
ENSCAFP00000014840
XP_010987675.1-D252
ENSBTAP00000055704
ENSBTAP00000013318
ENSBTAP00000003094
ENSBTAP00000003076
ENSBTAP00000006317-D312
ENSBTAP00000054571
ENSBTAP00000027359
ENSBTAP00000007571
ENSBTAP00000013893
ENSBTAP00000013909
XP_010994430.1
ENSP00000300850
ENSMUSP00000130004-D120
ENSMUSP00000112927-D2
ENSBTAP00000009899
XP_010994437.1
ENSBTAP00000003027
ENSBTAP00000003026
ENSMUSP00000038229-D3
ENSBTAP00000023537
ENSP00000369674
ENSP00000437781-D413
ENSMUSP00000130004-D140
ENSBTAP00000004443
ENSBTAP00000042462
ENSBTAP00000004433
XP_010994451.1
ENSBTAP00000018503
ENSP00000348489
ENSBTAP00000011995
ENSMUSP00000130004-D53
ENSP00000391989-D406
ENSP00000437781-D349
ENSBTAP00000009348
ENSBTAP00000048203
ENSBTAP00000014406
ENSP00000253159-D66
ENSP00000391989-D283
ENSBTAP00000028271
ENSBTAP00000020595
ENSCAFP00000031993-D3
ENSBTAP00000020579
ENSBTAP00000037201-D2
ENSBTAP00000037201
ENSBTAP00000054338
ENSBTAP00000018167
ENSP00000219782
ENSBTAP00000014478
ENSBTAP00000010451
ENSBTAP00000010454
ENSP00000381835
ENSBTAP00000021258
ENSBTAP00000029038-D2
ENSCAFP00000025096
ENSBTAP00000006619
ENSCAFP00000025129
ENSCAFP00000031554
ENSBTAP00000017178
XP_010994497.1
ENSCAFP00000025178
ENSBTAP00000042857
ENSP00000263025
ENSBTAP00000011382
ENSP00000331127
ENSBTAP00000011384
ENSBTAP00000011388
ENSCAFP00000025225
ENSBTAP00000023981-D2
ENSBTAP00000037175
ENSBTAP00000023952
ENSBTAP00000023384
ENSBTAP00000042875
ENSBTAP00000025586
ENSBTAP00000025587
ENSBTAP00000008593
ENSBTAP00000008595
ENSBTAP00000019507
ENSBTAP00000019510
ENSBTAP00000028315
ENSP00000343248
ENSBTAP00000013621
ENSBTAP00000053381
ENSBTAP00000008061
ENSBTAP00000026072
ENSBTAP00000002098
XP_010998614.1-D2
XP_010989219.1
ENSBTAP00000026023
ENSBTAP00000031700
ENSP00000285670
ENSBTAP00000017155
XP_010975727.1
ENSBTAP00000045656
ENSBTAP00000026278-D2
XP_010976835.1
XP_010993614.1-D3
ENSBTAP00000021587-D8
ENSBTAP00000012779-D2
ENSBTAP00000056611
ENSBTAP00000006855
ENSBTAP00000052314
XP_010977439.1
ENSBTAP00000004003
ENSBTAP00000026661
ENSBTAP00000007938-D8
ENSMUSP00000096899-D3
ENSBTAP00000024171
ENSBTAP00000004386
ENSMUSP00000100725-D24
ENSBTAP00000012261
XP_010988350.1
ENSMUSP00000105904-D9
ENSBTAP00000039940
ENSBTAP00000008367
XP_010976506.1
ENSBTAP00000005346-D2
ENSBTAP00000041759
ENSP00000410245
ENSBTAP00000049275
ENSBTAP00000002695
ENSBTAP00000002699
ENSBTAP00000020193
ENSBTAP00000020196
ENSBTAP00000055733
ENSBTAP00000004325
ENSBTAP00000055612
ENSBTAP00000042040
ENSBTAP00000024059
ENSBTAP00000020709-D2
ENSP00000394681-D17
ENSP00000452387
ENSP00000447537
ENSP00000257895
ENSBTAP00000015829
ENSBTAP00000027539-D5
ENSBTAP00000027540-D2
ENSBTAP00000027541
ENSBTAP00000011922
ENSBTAP00000011924
ENSBTAP00000041588
XP_010978532.1-D3
ENSBTAP00000008193
ENSBTAP00000008194-D2
XP_010996045.1
ENSBTAP00000008200
ENSCAFP00000030304-D2
ENSBTAP00000027872
ENSBTAP00000015682
ENSBTAP00000015695
ENSBTAP00000015719
ENSBTAP00000043388
ENSBTAP00000015987
ENSMUSP00000111875-D2
ENSBTAP00000015996
ENSBTAP00000012731
ENSBTAP00000007991
ENSBTAP00000007993
ENSBTAP00000043340
ENSBTAP00000043333
ENSBTAP00000048378
ENSBTAP00000028494
ENSBTAP00000020111
XP_010977006.1-D2
ENSBTAP00000020114
ENSP00000380781
ENSMUSP00000096170
ENSBTAP00000025739
ENSBTAP00000025736
ENSBTAP00000021751
ENSCAFP00000025111
ENSBTAP00000021755
ENSMUSP00000117160-D21
ENSP00000414093
XP_010992131.1
ENSBTAP00000003273
ENSBTAP00000049231
XP_010992154.1
ENSBTAP00000007968
ENSBTAP00000007973
ENSBTAP00000007981
ENSBTAP00000011642
ENSCAFP00000024289
ENSBTAP00000022524
ENSBTAP00000053902
ENSMUSP00000062086
ENSP00000431971
ENSCAFP00000024262-D2
ENSBTAP00000002664-D2
ENSCAFP00000024237
ENSBTAP00000029084
ENSBTAP00000029090-D2
XP_010998105.1
ENSBTAP00000044062
ENSBTAP00000001013
XP_010993945.1-D3
ENSCAFP00000023972
ENSBTAP00000016768
ENSP00000393719
ENSP00000253673
XP_010987675.1-D223
ENSP00000437781-D418
ENSBTAP00000027132
ENSBTAP00000015969
ENSBTAP00000019232
ENSMUSP00000115941
ENSCAFP00000011997-D2
ENSBTAP00000000448
ENSBTAP00000000450
ENSBTAP00000010389
ENSBTAP00000019073
ENSBTAP00000014098
ENSBTAP00000012781
ENSBTAP00000005368
ENSBTAP00000003026-D3
ENSBTAP00000004717
ENSBTAP00000019617
ENSBTAP00000007165
ENSBTAP00000007169
ENSBTAP00000027343
ENSBTAP00000041883
XP_010979031.1
ENSBTAP00000005327
ENSBTAP00000015883-D2
ENSBTAP00000027915
XP_010990001.1
ENSBTAP00000045492-D2
ENSBTAP00000008300-D2
ENSBTAP00000001851
ENSBTAP00000032364
ENSBTAP00000054790
ENSBTAP00000026801
ENSBTAP00000046126
XP_010985990.1-D2
ENSBTAP00000016796-D5
ENSBTAP00000005061
ENSP00000270451-D1088
XP_010988066.1
ENSBTAP00000006917
ENSP00000386074
ENSBTAP00000020447
ENSBTAP00000009749
ENSBTAP00000007713
XP_010988058.1
XP_010989886.1-D2
ENSBTAP00000017260-D2
ENSCAFP00000024284
[truncated: 12,248 more rows]

## Sheet: EP-M
List of expressed genes in Even reindeer perirenal adipose tissue in male reindeer (EP-M)
ENSBTAP00000022911-D2
ENSBTAP00000013788
ENSP00000367828
XP_010973972.1
ENSBTAP00000019327
XP_010973974.1-D3
ENSBTAP00000034331
ENSBTAP00000018759-D2
ENSCAFP00000034988-D2
ENSBTAP00000018759
ENSBTAP00000020944
XP_010992991.1
ENSBTAP00000022720
ENSP00000403644
ENSMUSP00000122855-D2
ENSCAFP00000005014
ENSBTAP00000007229
ENSCAFP00000014683
ENSBTAP00000006675
ENSBTAP00000048822
ENSBTAP00000008907
XP_010978847.1
ENSBTAP00000010141
ENSBTAP00000053335
ENSBTAP00000030839-D2
ENSBTAP00000055181
XP_010992317.1
ENSBTAP00000012219
ENSBTAP00000004535
ENSBTAP00000016838
ENSBTAP00000042661
ENSBTAP00000013256
ENSBTAP00000042644
ENSCAFP00000000863
ENSP00000320485-D2
ENSBTAP00000048900-D3
ENSCAFP00000000876
ENSBTAP00000007442
ENSBTAP00000024571
ENSBTAP00000054847
ENSBTAP00000038897
ENSBTAP00000015295
ENSBTAP00000011263
ENSBTAP00000042471
ENSBTAP00000014382
ENSP00000356056
ENSBTAP00000013647
ENSCAFP00000000937-D3
ENSCAFP00000000941
ENSBTAP00000039684
ENSBTAP00000039682
XP_010993300.1
ENSCAFP00000000987
ENSMUSP00000045912-D3
ENSBTAP00000003662
ENSBTAP00000001699
ENSBTAP00000020180
ENSBTAP00000037502
ENSBTAP00000011256
ENSBTAP00000026753
ENSBTAP00000010089
ENSBTAP00000054449
ENSCAFP00000030458
ENSCAFP00000030412
ENSCAFP00000001095
ENSCAFP00000032409
ENSBTAP00000014748-D2
ENSBTAP00000014748
ENSMUSP00000095025
XP_010975037.1
ENSBTAP00000003895-D3
XP_010975033.1
XP_010975032.1
ENSBTAP00000019270
ENSBTAP00000019271
ENSBTAP00000007309
ENSBTAP00000010118
ENSBTAP00000042173
ENSBTAP00000042177
ENSBTAP00000042078
ENSBTAP00000042087
XP_010984164.1-D2
ENSP00000355736
ENSBTAP00000001212
ENSBTAP00000035166-D2
ENSMUSP00000132095
ENSBTAP00000056042
XP_010996737.1
XP_010995229.1-D8
ENSBTAP00000054096
ENSBTAP00000005080
ENSBTAP00000015994
ENSBTAP00000027892
ENSBTAP00000032466
XP_010996757.1
ENSBTAP00000000841
ENSBTAP00000006001
ENSBTAP00000025533
ENSBTAP00000014515
ENSBTAP00000021234
ENSBTAP00000032473
ENSBTAP00000015324
ENSBTAP00000021306
ENSCAFP00000020886-D3
ENSBTAP00000032431
XP_010996322.1-D4
ENSCAFP00000029352
ENSBTAP00000044609
ENSBTAP00000044617
ENSBTAP00000028205
ENSBTAP00000002476
XP_010996336.1
ENSMUSP00000010298
XP_010996340.1
ENSBTAP00000000568
ENSBTAP00000004669
ENSBTAP00000050158
ENSBTAP00000009333
ENSBTAP00000003239
ENSBTAP00000002438
XP_010980933.1
ENSBTAP00000003881
ENSBTAP00000004890-D3
ENSBTAP00000006309
XP_010980928.1
XP_010980926.1
ENSBTAP00000014427
ENSBTAP00000052492
ENSBTAP00000026560
ENSCAFP00000014703
ENSBTAP00000044208
ENSBTAP00000022133
ENSP00000396995
ENSBTAP00000008153
ENSBTAP00000028747
ENSBTAP00000016306
ENSBTAP00000005164
ENSBTAP00000027887
ENSBTAP00000008257
ENSBTAP00000002955
ENSBTAP00000021613
XP_010988373.1
ENSBTAP00000016588
ENSBTAP00000016022
ENSBTAP00000025657
ENSBTAP00000025661
ENSCAFP00000013746-D2
ENSP00000377995-D5
ENSBTAP00000002092-D3
ENSBTAP00000034269-D4
ENSBTAP00000032322
ENSBTAP00000032330
ENSBTAP00000013467
ENSBTAP00000004952
ENSBTAP00000008683
ENSBTAP00000022472
ENSBTAP00000020184-D2
ENSBTAP00000007129
ENSBTAP00000040120
ENSBTAP00000002896
ENSBTAP00000006361
ENSBTAP00000006363-D3
ENSBTAP00000034515
ENSBTAP00000002418
ENSBTAP00000002419
ENSCAFP00000028937
ENSBTAP00000002420
ENSBTAP00000052672
ENSBTAP00000000588
ENSBTAP00000043989
XP_010984031.1
ENSBTAP00000051325
ENSBTAP00000032379
ENSBTAP00000016991
ENSP00000253159-D175
ENSP00000391989-D313
ENSBTAP00000020923
ENSBTAP00000017168
ENSBTAP00000018422
XP_010984009.1
ENSBTAP00000018801
ENSP00000377823
ENSBTAP00000027690
ENSBTAP00000027695
ENSBTAP00000009438
ENSBTAP00000016972
ENSBTAP00000009440
XP_010979468.1-D28
ENSBTAP00000003871-D2
XP_010972583.1-D2
ENSBTAP00000015476
ENSBTAP00000019753
ENSCAFP00000010845
XP_010972586.1
XP_010978717.1-D2
ENSMUSP00000024078
XP_010972589.1
ENSBTAP00000012347
ENSBTAP00000018899
ENSBTAP00000028134
ENSBTAP00000038769
ENSBTAP00000000560
ENSBTAP00000000566
XP_010972598.1
ENSBTAP00000000570-D2
XP_010972600.1
ENSP00000400932
ENSBTAP00000025249
ENSBTAP00000015105
ENSBTAP00000012783
XP_010988636.1-D4
ENSBTAP00000044670
ENSBTAP00000000557
ENSBTAP00000026774
ENSBTAP00000053361
ENSBTAP00000000304
ENSBTAP00000000305
ENSBTAP00000020625
XP_010981992.1
ENSBTAP00000001895
XP_010981995.1
ENSBTAP00000014907
ENSBTAP00000007693
XP_010982002.1
ENSBTAP00000001526
ENSCAFP00000030798
ENSBTAP00000004546-D3
ENSBTAP00000004546-D2
ENSP00000237283
ENSP00000301587-D2
ENSBTAP00000002294-D4
ENSBTAP00000002297
ENSBTAP00000037546
ENSBTAP00000021934
ENSCAFP00000010477-D3
ENSBTAP00000012920
ENSMUSP00000132758
ENSBTAP00000012740
XP_010987979.1-D2
ENSBTAP00000020200
ENSBTAP00000007075
ENSBTAP00000010673
ENSP00000398273
ENSBTAP00000026270
ENSBTAP00000037736
ENSCAFP00000016799-D2
ENSBTAP00000029308
ENSP00000242728
XP_010973159.1
ENSBTAP00000026562
ENSBTAP00000008649
ENSBTAP00000015392
ENSBTAP00000015397
ENSBTAP00000027653
XP_010981956.1-D138
ENSBTAP00000036285
ENSCAFP00000015517-D3
ENSBTAP00000014350-D110
ENSBTAP00000001290
ENSBTAP00000024770
XP_010973133.1
ENSBTAP00000015726
ENSBTAP00000015737
ENSBTAP00000056548
ENSBTAP00000009131
ENSBTAP00000000206
XP_010973140.1
ENSBTAP00000014880
ENSBTAP00000054423
ENSBTAP00000030923
ENSP00000364561
ENSBTAP00000017171
ENSBTAP00000007630
ENSP00000366853-D185
ENSBTAP00000002872
ENSBTAP00000053765
ENSBTAP00000003688-D8
XP_010986053.1
XP_010986050.1
ENSBTAP00000031108
ENSCAFP00000026444
ENSMUSP00000108738-D2
ENSBTAP00000043951-D2
XP_010993658.1
XP_010993659.1
ENSBTAP00000016314
ENSP00000216264
ENSBTAP00000029061
ENSMUSP00000016172
ENSBTAP00000007346
ENSBTAP00000049722
ENSP00000370419
ENSBTAP00000052186
XP_010997210.1
ENSBTAP00000005830
XP_010988680.1
ENSBTAP00000022956
ENSCAFP00000025652
ENSBTAP00000046086
ENSMUSP00000120516-D38
ENSBTAP00000016409
ENSBTAP00000009405
XP_010988691.1
ENSBTAP00000046374
ENSCAFP00000031103
ENSBTAP00000004772
ENSBTAP00000021084
ENSBTAP00000021080
ENSBTAP00000029304
ENSP00000364324
ENSP00000364561-D2
ENSCAFP00000024137
ENSBTAP00000008060
ENSBTAP00000023642
ENSBTAP00000023625
XP_010987390.1
ENSMUSP00000108224
ENSBTAP00000019893
ENSBTAP00000023648
ENSBTAP00000052700-D46
ENSP00000355293-D21
ENSBTAP00000013298
ENSBTAP00000002897
ENSBTAP00000006985
ENSBTAP00000006984
ENSCAFP00000034094
ENSCAFP00000034164
ENSCAFP00000007936
ENSBTAP00000049917
ENSBTAP00000049917-D4
ENSBTAP00000055877-D3
ENSBTAP00000010856
XP_010982508.1
ENSBTAP00000017292
ENSBTAP00000042073-D2
XP_010989912.1
XP_010989908.1
ENSBTAP00000008192
XP_010992753.1-D3
XP_010993686.1-D2
ENSBTAP00000014523
ENSBTAP00000010660
ENSBTAP00000002520
ENSBTAP00000049015
ENSP00000345826
ENSMUSP00000072848-D2
ENSBTAP00000024031-D2
XP_010989925.1
ENSBTAP00000005055
ENSBTAP00000022232
ENSBTAP00000054341
ENSCAFP00000032126
ENSMUSP00000127452
ENSBTAP00000025006
ENSBTAP00000025007
ENSBTAP00000051455-D3
ENSBTAP00000005773
ENSBTAP00000015842
ENSBTAP00000020076
ENSBTAP00000004704
ENSBTAP00000039119
ENSBTAP00000055507
ENSP00000252996
ENSBTAP00000028723
ENSMUSP00000029082-D2
ENSBTAP00000019202
ENSBTAP00000019208
ENSBTAP00000042296
ENSBTAP00000003974
XP_010986175.1
XP_010986155.1-D6
XP_010986157.1
ENSBTAP00000021795
XP_010986158.1
ENSBTAP00000020676
ENSBTAP00000020699
ENSP00000334294
ENSBTAP00000007879
ENSBTAP00000002387
ENSBTAP00000042417
ENSBTAP00000013703
ENSBTAP00000006468
ENSBTAP00000047731-D2
ENSBTAP00000002574
ENSBTAP00000042516
ENSBTAP00000019648
XP_010995324.1
ENSBTAP00000028109
ENSBTAP00000009858
ENSBTAP00000042610
XP_010995309.1
ENSBTAP00000022161
ENSBTAP00000022163
ENSBTAP00000053870
ENSBTAP00000039130
ENSBTAP00000039131
ENSBTAP00000055562
ENSBTAP00000015480
ENSBTAP00000015485
ENSBTAP00000029107
ENSBTAP00000050801
XP_010995293.1
ENSBTAP00000042405
ENSBTAP00000009488
ENSP00000370891
ENSCAFP00000028191-D3
ENSBTAP00000025042
ENSBTAP00000025044
ENSBTAP00000042518
ENSBTAP00000051530
XP_010986583.1
ENSBTAP00000001744
ENSBTAP00000015189
ENSBTAP00000001091-D2
ENSBTAP00000020438
ENSCAFP00000032834
ENSBTAP00000027256
ENSBTAP00000018273
ENSBTAP00000018301
ENSBTAP00000039134
ENSBTAP00000053813
ENSBTAP00000039639
ENSBTAP00000017511
ENSBTAP00000017523
ENSP00000254963
XP_010986551.1
ENSBTAP00000008640
ENSMUSP00000086938
ENSBTAP00000011100
ENSBTAP00000011104
ENSBTAP00000018013
ENSCAFP00000009238
XP_010986538.1
ENSBTAP00000025981
ENSBTAP00000021616-D3
ENSP00000369465-D2
ENSBTAP00000023684
ENSBTAP00000038737
ENSBTAP00000015362
ENSBTAP00000004943
ENSBTAP00000026000
ENSBTAP00000012098
XP_010996637.1
ENSBTAP00000032645
ENSBTAP00000008383
ENSBTAP00000016475
XP_010996622.1
ENSBTAP00000018224
ENSBTAP00000007505-D2
ENSBTAP00000042386
ENSBTAP00000048799
ENSBTAP00000027058
XP_010985235.1
ENSBTAP00000027870
ENSBTAP00000016647
ENSBTAP00000019217
ENSCAFP00000026056-D2
ENSBTAP00000008398
ENSBTAP00000008382
ENSCAFP00000026061
ENSBTAP00000055967
ENSBTAP00000003035
ENSBTAP00000043047
ENSP00000219689
ENSBTAP00000025118
ENSBTAP00000025119
ENSMUSP00000066882
ENSBTAP00000024028
ENSBTAP00000043258
ENSBTAP00000023487
ENSMUSP00000055934
ENSBTAP00000028853
XP_010980850.1
ENSBTAP00000024700
ENSBTAP00000043119
ENSBTAP00000008458
ENSBTAP00000008456
ENSBTAP00000054288
ENSBTAP00000001859
ENSP00000327916
ENSBTAP00000026109
ENSBTAP00000037276
ENSBTAP00000025864
ENSBTAP00000005166
ENSBTAP00000002710
ENSBTAP00000021939
XP_010980893.1-D2
ENSBTAP00000054268
ENSBTAP00000027632
XP_010980901.1-D2
ENSMUSP00000119975
ENSBTAP00000007264
ENSBTAP00000043570
ENSBTAP00000028094
ENSBTAP00000043638-D3
ENSCAFP00000027442
ENSP00000382280-D16
ENSBTAP00000021265
ENSBTAP00000027175
ENSBTAP00000056473
ENSBTAP00000043763
ENSBTAP00000006307
ENSBTAP00000006308
XP_010981180.1
ENSBTAP00000028684
ENSBTAP00000028683
ENSBTAP00000024087
ENSBTAP00000011499
ENSBTAP00000043645
XP_010978333.1
ENSBTAP00000037293
ENSBTAP00000004656-D2
ENSBTAP00000019422
ENSBTAP00000019746
ENSBTAP00000019741
XP_010978340.1
ENSBTAP00000007391
ENSBTAP00000037296
ENSBTAP00000025157
ENSBTAP00000010711
ENSBTAP00000015420
ENSBTAP00000005062
ENSBTAP00000019489-D2
ENSCAFP00000028918-D5
ENSBTAP00000031373
ENSP00000441449-D4
ENSBTAP00000027075
XP_010996305.1
ENSBTAP00000018812
ENSBTAP00000042249
ENSBTAP00000005300-D4
ENSBTAP00000006581
ENSP00000281474
ENSBTAP00000007175
ENSP00000400329
ENSBTAP00000015149
ENSBTAP00000003435
ENSBTAP00000013634
ENSBTAP00000053852
ENSBTAP00000025207
ENSBTAP00000051164
ENSBTAP00000024017
ENSBTAP00000032681
ENSBTAP00000018631
ENSBTAP00000032677-D2
ENSBTAP00000032677
ENSP00000357911
ENSBTAP00000011042
XP_010995949.1
ENSBTAP00000053742
ENSBTAP00000025508
ENSBTAP00000004132
ENSBTAP00000018708
ENSBTAP00000028704
ENSBTAP00000009785
ENSBTAP00000013028
ENSP00000354519
ENSBTAP00000018131
ENSCAFP00000004967-D2
ENSBTAP00000003425
ENSBTAP00000010492
ENSBTAP00000011505
ENSBTAP00000011502
ENSBTAP00000011498-D2
ENSBTAP00000053182
XP_010997239.1
ENSBTAP00000006666-D3
ENSBTAP00000009814
ENSBTAP00000015152
ENSBTAP00000009971
ENSBTAP00000043066
ENSBTAP00000018304
ENSBTAP00000018285
XP_010985517.1-D3
XP_010985517.1
ENSP00000347152
ENSBTAP00000017209
ENSBTAP00000003978
XP_010993964.1-D6
ENSBTAP00000003040
ENSBTAP00000000200
ENSP00000303427
ENSBTAP00000026871
ENSCAFP00000031019
ENSBTAP00000019302
ENSBTAP00000019299
ENSCAFP00000030328-D3
ENSBTAP00000019297
XP_010978690.1
ENSBTAP00000019294
ENSBTAP00000044312
ENSP00000371376
ENSBTAP00000033452
ENSBTAP00000009341
ENSBTAP00000027115-D2
ENSCAFP00000029790
XP_010973698.1
ENSBTAP00000028701
ENSCAFP00000029146-D2
ENSCAFP00000033088-D7
ENSBTAP00000001617-D4
ENSBTAP00000002697
ENSBTAP00000055761
XP_010985125.1-D2
ENSBTAP00000049659
ENSCAFP00000027803
ENSCAFP00000032153
ENSBTAP00000026189
ENSP00000313274
ENSBTAP00000019649
ENSBTAP00000056387
XP_010989865.1
ENSBTAP00000008987
ENSBTAP00000025376
ENSBTAP00000006527
ENSBTAP00000048902-D2
ENSCAFP00000024385
XP_010974894.1
ENSMUSP00000129620-D3
ENSBTAP00000013186
ENSBTAP00000013255
ENSBTAP00000028279-D2
XP_010974901.1
XP_010995449.1
ENSBTAP00000025252
ENSBTAP00000040846
ENSBTAP00000002535-D2
ENSBTAP00000002532-D2
ENSBTAP00000002529
ENSBTAP00000024352
ENSMUSP00000049460
ENSBTAP00000050925
ENSBTAP00000021623
ENSBTAP00000040899-D2
XP_010974925.1-D4
ENSBTAP00000015625
XP_010974929.1
YP_001488950.1-D2
ENSBTAP00000026406
ENSCAFP00000023887
ENSP00000447121
XP_010974947.1
ENSBTAP00000039689
ENSBTAP00000054142
ENSCAFP00000023616
ENSBTAP00000048980
ENSBTAP00000012706
ENSBTAP00000012705
ENSBTAP00000012704
ENSBTAP00000029285
ENSBTAP00000005808
ENSCAFP00000022289
ENSBTAP00000011607
ENSBTAP00000026361
ENSBTAP00000022858
ENSBTAP00000027888
ENSP00000263734-D2
ENSCAFP00000003811-D2
ENSBTAP00000022215
ENSBTAP00000010428-D2
ENSBTAP00000015658
ENSBTAP00000041096
ENSP00000216513
ENSMUSP00000026693-D591
ENSP00000437781-D374
ENSP00000334113
ENSCAFP00000034953
ENSBTAP00000054478
ENSCAFP00000016251-D4
XP_010994930.1
ENSBTAP00000054349
ENSCAFP00000016150
XP_010995664.1
ENSP00000219271-D2
XP_010977656.1
ENSBTAP00000020889
ENSBTAP00000020867
XP_010982215.1
ENSP00000285379
ENSBTAP00000050787-D5
ENSP00000256117
ENSBTAP00000004335
ENSBTAP00000026163
ENSBTAP00000004666
ENSBTAP00000027342
ENSBTAP00000015548
XP_010986726.1
ENSBTAP00000053499
ENSBTAP00000020389
ENSP00000286234
ENSBTAP00000017783
ENSBTAP00000008903-D2
ENSBTAP00000008906
ENSP00000386834
ENSBTAP00000053649
ENSBTAP00000034522
ENSCAFP00000003322
ENSBTAP00000005183
ENSBTAP00000005171
XP_010990222.1
ENSBTAP00000013715
ENSP00000387146
ENSBTAP00000019802-D2
ENSBTAP00000006322
ENSBTAP00000008872
ENSBTAP00000007743
XP_010982693.1
ENSBTAP00000024678-D2
ENSBTAP00000029225
ENSBTAP00000014400
ENSBTAP00000014398
ENSCAFP00000003492
XP_010982783.1
ENSBTAP00000005195
ENSBTAP00000005897
ENSBTAP00000054489
ENSBTAP00000017174
ENSBTAP00000046360
ENSP00000317123
ENSBTAP00000020797
ENSBTAP00000020807
XP_010982893.1
ENSBTAP00000014649
ENSP00000239223-D3
XP_010979468.1-D20
ENSBTAP00000015354
ENSBTAP00000014350-D112
ENSBTAP00000014350-D226
ENSCAFP00000010468
ENSBTAP00000015763-D2
ENSBTAP00000010098
ENSBTAP00000055522
ENSBTAP00000056392
ENSBTAP00000028226
XP_010983080.1
ENSBTAP00000014838
ENSBTAP00000006800
ENSBTAP00000006789
ENSP00000345656
ENSBTAP00000055033
ENSBTAP00000012949
ENSBTAP00000053388
ENSBTAP00000002361-D2
ENSCAFP00000029388-D2
ENSBTAP00000052906-D6
ENSBTAP00000054432
XP_010975312.1
ENSBTAP00000053345
XP_010990572.1
ENSBTAP00000025337
ENSBTAP00000054997
ENSP00000367057
XP_010982059.1-D4
XP_010977091.1
ENSBTAP00000026496
XP_010977082.1
ENSBTAP00000044031
ENSBTAP00000002751
ENSBTAP00000053615-D3
ENSBTAP00000053615
ENSBTAP00000056527
ENSCAFP00000023901-D2
ENSBTAP00000055877-D4
ENSP00000366813
ENSBTAP00000011234
ENSBTAP00000011234-D2
ENSBTAP00000008139
ENSBTAP00000032361
ENSBTAP00000006028
ENSP00000370114
ENSBTAP00000054143
ENSBTAP00000004780
ENSCAFP00000002263
XP_010986466.1
ENSP00000269886-D2
ENSBTAP00000005542-D2
ENSBTAP00000053804
XP_010986460.1
ENSBTAP00000031434
ENSBTAP00000007519
ENSBTAP00000033817
ENSBTAP00000004032
ENSCAFP00000002355-D12
ENSBTAP00000014354
ENSBTAP00000018772
ENSBTAP00000053542
ENSBTAP00000023587
ENSP00000276943-D14
ENSCAFP00000031973
ENSBTAP00000048597
XP_010991481.1-D4
XP_010985401.1
ENSBTAP00000054404-D2
ENSMUSP00000066359-D3
ENSCAFP00000001900-D2
ENSBTAP00000018017
ENSP00000359386
XP_010977902.1-D6
XP_010977906.1
ENSBTAP00000012726
XP_010977927.1
XP_010977950.1
ENSBTAP00000028946
ENSBTAP00000003332
ENSP00000311493
ENSMUSP00000105613
XP_010993091.1
ENSBTAP00000015019
XP_010988052.1
ENSBTAP00000051405
ENSCAFP00000007695
ENSCAFP00000014103-D366
ENSBTAP00000043745
ENSBTAP00000000790
ENSBTAP00000005595
ENSBTAP00000005603
ENSBTAP00000005606
ENSCAFP00000034221
XP_010991046.1
ENSBTAP00000001863
ENSBTAP00000047681
ENSBTAP00000006992
ENSBTAP00000043649
ENSBTAP00000025032
ENSBTAP00000010066
ENSBTAP00000025758
ENSP00000272771-D2
ENSP00000272771
ENSBTAP00000024617
ENSBTAP00000024821
ENSBTAP00000014951
ENSCAFP00000014423
ENSMUSP00000110158
ENSBTAP00000023342
ENSBTAP00000023334
ENSBTAP00000023304
XP_010987931.1
ENSBTAP00000001081
ENSBTAP00000021658
XP_010987943.1
ENSBTAP00000002010
ENSCAFP00000033307-D6
ENSBTAP00000017446
ENSBTAP00000034395
ENSBTAP00000013316-D7
ENSBTAP00000020469
ENSBTAP00000000926
XP_010988838.1
ENSBTAP00000039583
XP_010988918.1
ENSBTAP00000004639
ENSBTAP00000004638-D2
ENSBTAP00000004636
ENSBTAP00000004635
XP_010978665.1-D2
ENSBTAP00000020758
ENSBTAP00000026323
ENSCAFP00000009571
ENSBTAP00000039598
XP_010979819.1
ENSBTAP00000018248
XP_010980294.1-D2
ENSBTAP00000000740
ENSP00000353452
XP_010997886.1-D9
XP_010979827.1
ENSP00000419361
XP_010979829.1
ENSBTAP00000025128
ENSBTAP00000024989
ENSBTAP00000006685
ENSBTAP00000006679
ENSBTAP00000022152
ENSBTAP00000013108
ENSBTAP00000029045
ENSBTAP00000014799
ENSCAFP00000029367-D4
ENSBTAP00000014796
ENSBTAP00000014792-D2
ENSBTAP00000032224
ENSBTAP00000017380
ENSBTAP00000017379
ENSBTAP00000011669
XP_010979861.1
ENSBTAP00000019285
XP_010979863.1
ENSCAFP00000016647
ENSCAFP00000016620
ENSBTAP00000052707-D2
ENSBTAP00000029886
ENSBTAP00000044349
ENSBTAP00000001918
ENSP00000324806
ENSBTAP00000001703
XP_010979873.1
ENSBTAP00000012361
ENSBTAP00000049744
ENSBTAP00000016702
ENSBTAP00000011287
ENSBTAP00000000254
ENSBTAP00000000253
ENSBTAP00000044479
ENSCAFP00000013234
ENSBTAP00000033077
ENSCAFP00000013347
ENSCAFP00000031551
XP_010993677.1
ENSBTAP00000044244
ENSBTAP00000014047
ENSBTAP00000001037
ENSBTAP00000011436
ENSBTAP00000016620
ENSP00000368691
ENSBTAP00000012183
ENSBTAP00000044166
ENSBTAP00000014475
ENSBTAP00000010857
XP_010986085.1
ENSBTAP00000044110
ENSBTAP00000026435
ENSBTAP00000044100
XP_010985985.1
ENSP00000225726-D2
ENSBTAP00000011877
ENSBTAP00000011880
ENSBTAP00000034720
ENSBTAP00000024742
ENSBTAP00000019031
ENSBTAP00000005037
ENSBTAP00000011469
ENSP00000380254-D7
ENSBTAP00000050307
ENSBTAP00000001470
ENSBTAP00000001474
ENSBTAP00000018493
ENSBTAP00000032436
ENSBTAP00000043981
ENSBTAP00000013922
ENSBTAP00000053652
ENSBTAP00000027405
ENSBTAP00000028111
ENSP00000325905
ENSBTAP00000020624
XP_010995564.1
XP_010995568.1
ENSP00000387020
ENSP00000387784
ENSBTAP00000053863
ENSBTAP00000023028
ENSBTAP00000006195
XP_010986526.1
ENSP00000332325
ENSBTAP00000039591
ENSMUSP00000132904
ENSP00000333551
ENSP00000406367
ENSBTAP00000039624
ENSBTAP00000015513
ENSCAFP00000030937-D17
ENSCAFP00000009244
ENSBTAP00000001294
ENSCAFP00000009190
ENSBTAP00000017468
ENSMUSP00000130277-D2
ENSBTAP00000009785-D2
ENSBTAP00000039585
ENSBTAP00000053526
ENSBTAP00000044595
XP_010997350.1
ENSBTAP00000005554
XP_010997390.1
ENSBTAP00000004564
ENSCAFP00000008766
ENSBTAP00000023197
XP_010989319.1-D2
ENSBTAP00000000631
ENSBTAP00000022307
ENSCAFP00000010328-D2
ENSBTAP00000027348
ENSBTAP00000018934
ENSBTAP00000017864
ENSBTAP00000018325
ENSBTAP00000023595
ENSBTAP00000005692
XP_010993348.1
ENSBTAP00000053319
ENSBTAP00000042266
ENSBTAP00000045821
ENSBTAP00000026470
ENSBTAP00000042274-D3
ENSBTAP00000012239
ENSBTAP00000025580-D2
ENSBTAP00000017629
ENSBTAP00000054787
XP_010988071.1
ENSBTAP00000036928
ENSBTAP00000030898-D3
ENSCAFP00000020263
XP_010989271.1
XP_010989272.1-D3
XP_010989270.1
ENSCAFP00000020300
ENSBTAP00000005061-D2
ENSBTAP00000025703
ENSBTAP00000009631
XP_010992616.1
ENSBTAP00000046348
ENSBTAP00000026288
ENSBTAP00000028213
ENSCAFP00000006616
ENSBTAP00000008216
ENSBTAP00000007857
ENSBTAP00000007859
ENSBTAP00000013496-D2
ENSBTAP00000013496
ENSBTAP00000010639-D2
ENSBTAP00000047415
ENSBTAP00000007163
ENSBTAP00000008098
ENSBTAP00000020055
ENSMUSP00000027146
ENSBTAP00000045022
ENSBTAP00000025662
ENSBTAP00000010925
ENSBTAP00000017586
ENSBTAP00000008962
ENSBTAP00000006990-D47
ENSBTAP00000013741
ENSBTAP00000013758
ENSBTAP00000005013
ENSBTAP00000005015-D10
ENSBTAP00000007349
XP_010986608.1
ENSBTAP00000003229
ENSP00000302079-D17
XP_010989113.1-D15
XP_010989113.1-D18
ENSCAFP00000024104-D28
XP_010997650.1-D3
ENSCAFP00000021552
ENSBTAP00000005126
ENSMUSP00000084478
ENSBTAP00000005137-D2
ENSBTAP00000020627
ENSBTAP00000011010-D4
ENSP00000403256
ENSBTAP00000024683
ENSBTAP00000038058
ENSCAFP00000021829-D2
ENSBTAP00000041545
ENSBTAP00000041539
XP_010986634.1
ENSBTAP00000004972
ENSBTAP00000038069
ENSBTAP00000024502
ENSBTAP00000017935
ENSBTAP00000004431
ENSBTAP00000041475
ENSBTAP00000016751
ENSBTAP00000016753
ENSBTAP00000016754
ENSBTAP00000027458
ENSBTAP00000027459
ENSBTAP00000027461
ENSBTAP00000037989
ENSBTAP00000027467
ENSBTAP00000027470
ENSCAFP00000007853-D2
ENSP00000338019
ENSBTAP00000028671
ENSBTAP00000007041
ENSBTAP00000055177
ENSBTAP00000003897
ENSBTAP00000027366
ENSBTAP00000053524
ENSBTAP00000013154
ENSBTAP00000049746
ENSBTAP00000019936
ENSBTAP00000013336-D3
ENSBTAP00000016334
ENSP00000398945
ENSP00000325091
ENSBTAP00000003274-D6
XP_010975828.1
ENSBTAP00000022349
ENSBTAP00000015768-D4
XP_010996960.1
ENSBTAP00000056459
ENSBTAP00000031396
XP_010996927.1
ENSBTAP00000015487
XP_010996899.1
ENSBTAP00000054063
ENSCAFP00000021848
ENSBTAP00000017862
XP_010996849.1
XP_010996800.1
ENSBTAP00000053308
ENSBTAP00000013083
ENSMUSP00000106055
ENSBTAP00000033723
ENSP00000407341-D2
ENSBTAP00000015701-D2
ENSBTAP00000053599
ENSBTAP00000052481
ENSCAFP00000022768
ENSBTAP00000023512
ENSBTAP00000023518
ENSBTAP00000018618
XP_010975474.1
ENSCAFP00000022973-D2
ENSBTAP00000018400
ENSMUSP00000076155
XP_010975467.1
ENSBTAP00000008516
ENSBTAP00000022929-D3
ENSBTAP00000034680
ENSBTAP00000024928
ENSP00000417899
ENSCAFP00000021650
XP_010974618.1
ENSBTAP00000009720
ENSBTAP00000055039
ENSBTAP00000018519
ENSBTAP00000053326
ENSBTAP00000005438
ENSBTAP00000025374
ENSCAFP00000022025-D4
ENSCAFP00000022031
XP_010974591.1
ENSBTAP00000042452
ENSBTAP00000025816
ENSBTAP00000014446
ENSBTAP00000025281
ENSBTAP00000026745
ENSBTAP00000032606
XP_010974566.1
ENSBTAP00000013873
ENSBTAP00000016535
ENSBTAP00000012168
ENSBTAP00000042950
ENSBTAP00000013860
ENSCAFP00000016743
ENSBTAP00000003195
ENSBTAP00000003197-D2
ENSBTAP00000053221
XP_010974537.1
XP_010980502.1
ENSP00000356355
XP_010980490.1
XP_010980489.1
ENSCAFP00000016751
ENSBTAP00000010340
ENSBTAP00000007107
ENSBTAP00000013963
ENSP00000356000
ENSBTAP00000020864
ENSP00000438113
ENSBTAP00000004333
ENSBTAP00000028982
ENSBTAP00000018628
XP_010977691.1
ENSBTAP00000000079
ENSBTAP00000002689
ENSBTAP00000015638
ENSBTAP00000008154-D2
ENSCAFP00000001191
ENSBTAP00000054328
ENSBTAP00000013884
XP_010983636.1
ENSBTAP00000002052
ENSBTAP00000009678
ENSBTAP00000000842
ENSBTAP00000000831
ENSBTAP00000021969-D4
ENSBTAP00000038589
ENSBTAP00000017648
ENSBTAP00000023556
ENSBTAP00000019994
XP_010985104.1
ENSBTAP00000000814
ENSBTAP00000021155
ENSP00000341826-D8
ENSBTAP00000002122
ENSBTAP00000002120
ENSBTAP00000015866-D4
ENSBTAP00000001825
ENSBTAP00000001824
XP_010981080.1-D116
ENSP00000437781-D502
ENSBTAP00000000144
ENSMUSP00000134626-D58
ENSP00000437781-D204
ENSBTAP00000050483-D237
XP_010985081.1
ENSBTAP00000014501
ENSBTAP00000027057
ENSBTAP00000003826
ENSBTAP00000003828
ENSBTAP00000025161
ENSBTAP00000024795
ENSBTAP00000024799
ENSBTAP00000024803
XP_010985067.1
ENSBTAP00000000029
ENSBTAP00000019282
ENSBTAP00000006812
ENSBTAP00000028350
ENSBTAP00000028346
ENSBTAP00000018741
ENSP00000268154
ENSP00000381377
ENSBTAP00000022456
ENSBTAP00000038578
ENSP00000300057
XP_010985048.1
ENSBTAP00000052456-D2
ENSBTAP00000020406
ENSBTAP00000009103
ENSMUSP00000039696
ENSP00000393393-D6
ENSCAFP00000009020-D2
ENSBTAP00000011993
ENSBTAP00000011991
ENSBTAP00000026579
ENSBTAP00000004272
ENSBTAP00000002282
ENSCAFP00000008859-D14
XP_010995138.1-D18
ENSBTAP00000023454
ENSP00000408994
XP_010974027.1
ENSBTAP00000026420
XP_010974025.1
XP_010982270.1
XP_010982266.1
XP_010974281.1
ENSBTAP00000040177
XP_010974279.1
ENSBTAP00000056456
ENSMUSP00000127452-D3
ENSBTAP00000012301
XP_010974274.1
ENSBTAP00000050288
ENSBTAP00000011371
ENSBTAP00000001439
ENSCAFP00000016107
ENSBTAP00000009089
ENSBTAP00000003563
ENSBTAP00000002115
ENSBTAP00000040744
ENSBTAP00000008359
ENSBTAP00000010567
ENSBTAP00000005615
ENSBTAP00000040853
ENSCAFP00000016430
ENSBTAP00000006696
ENSBTAP00000009179
ENSP00000229395
XP_010995410.1
ENSBTAP00000047903-D2
ENSBTAP00000000506
ENSP00000402134-D4
ENSBTAP00000011088
ENSBTAP00000046417
ENSBTAP00000025950
ENSCAFP00000002791
ENSBTAP00000002720
ENSBTAP00000054987
ENSBTAP00000009791
ENSBTAP00000002582
ENSBTAP00000053741
ENSBTAP00000029332
ENSBTAP00000033778
ENSBTAP00000024429
XP_010977977.1
ENSBTAP00000053832
ENSBTAP00000016529
ENSBTAP00000018952
ENSBTAP00000021062
ENSBTAP00000050367
XP_010979605.1
ENSP00000418493-D2
ENSBTAP00000027964
ENSBTAP00000041364
ENSBTAP00000026265
ENSBTAP00000006847
ENSBTAP00000013451
ENSMUSP00000122496
ENSBTAP00000049910
ENSBTAP00000041322
ENSBTAP00000017588
ENSCAFP00000006421-D4
ENSBTAP00000041285
XP_010993192.1
ENSBTAP00000007776
ENSBTAP00000047102
ENSBTAP00000004201
ENSBTAP00000004296
ENSBTAP00000022629
ENSMUSP00000115941-D3
ENSBTAP00000027210
ENSBTAP00000027210-D3
ENSP00000369699
XP_010991718.1-D3
ENSBTAP00000045721
ENSP00000308774
ENSBTAP00000012475
ENSBTAP00000012474
ENSBTAP00000010060
ENSP00000369860
ENSBTAP00000007669
ENSBTAP00000002193
XP_010987122.1
ENSMUSP00000033123-D2
ENSBTAP00000027798-D5
ENSBTAP00000022078-D2
ENSBTAP00000041243
ENSBTAP00000014296
ENSBTAP00000027357
ENSBTAP00000041298
XP_010981253.1
ENSBTAP00000025453
ENSBTAP00000009020
ENSBTAP00000001925
ENSBTAP00000022778
ENSBTAP00000041260
XP_010981240.1-D2
ENSBTAP00000004992
ENSBTAP00000011748
ENSBTAP00000026549
ENSCAFP00000035216
XP_010981231.1
ENSBTAP00000002033-D2
ENSBTAP00000026100
ENSBTAP00000019800-D2
ENSP00000446833
ENSBTAP00000014072
ENSBTAP00000051619-D5
ENSBTAP00000014888
ENSBTAP00000027067
ENSBTAP00000010982
ENSBTAP00000019758
ENSBTAP00000021426
ENSBTAP00000026826-D3
ENSBTAP00000029099
XP_010985590.1
ENSBTAP00000019719
ENSBTAP00000016836
ENSBTAP00000053146
ENSBTAP00000056389-D148
ENSBTAP00000013855
ENSBTAP00000020755
ENSBTAP00000040478-D2
ENSBTAP00000018267
ENSBTAP00000016824
ENSCAFP00000026742
XP_010989468.1
ENSBTAP00000020259
ENSBTAP00000035062
ENSBTAP00000053664
ENSBTAP00000016977
ENSBTAP00000035035
XP_010982185.1-D4
ENSBTAP00000019462
ENSBTAP00000017197
ENSBTAP00000020493
ENSP00000421689
ENSCAFP00000031850
ENSBTAP00000026575-D2
ENSBTAP00000013389
ENSCAFP00000027077
ENSBTAP00000022793
ENSCAFP00000008630-D2
ENSBTAP00000010601-D13
ENSBTAP00000027060
ENSBTAP00000014091
XP_010993993.1-D3
ENSBTAP00000053509
ENSBTAP00000015463
ENSBTAP00000008902
XP_010975803.1-D3
ENSBTAP00000008955
ENSCAFP00000023396-D19
ENSBTAP00000032310
ENSBTAP00000006796
ENSBTAP00000020876
XP_010977795.1
ENSCAFP00000032459-D6
XP_010976807.1
XP_010976865.1
ENSBTAP00000020656
ENSBTAP00000006412-D2
ENSCAFP00000009020
ENSBTAP00000040212
ENSBTAP00000021364
ENSBTAP00000021358
ENSBTAP00000021357
XP_010998289.1
ENSBTAP00000037446
ENSBTAP00000016742
ENSBTAP00000016741
XP_010979903.1
ENSBTAP00000028448
ENSBTAP00000024829
ENSBTAP00000034366
ENSP00000296440-D3
ENSMUSP00000061958-D2
ENSBTAP00000026080
ENSBTAP00000014602
ENSBTAP00000000853
XP_010995083.1-D2
ENSBTAP00000000851
XP_010979923.1
ENSBTAP00000037438
ENSBTAP00000027109
ENSBTAP00000040945
ENSBTAP00000032718
ENSBTAP00000017903-D14
ENSP00000362751
ENSBTAP00000029226
ENSBTAP00000053496
ENSCAFP00000029997
ENSBTAP00000003990
ENSCAFP00000029989
ENSP00000356917-D2
ENSBTAP00000050891
ENSCAFP00000029980
ENSBTAP00000020318
ENSBTAP00000020327
XP_010982684.1
ENSP00000392147
ENSBTAP00000020093
ENSP00000324173
XP_010982643.1
ENSBTAP00000013577
XP_010982639.1-D6
ENSBTAP00000017706
ENSP00000232974-D354
ENSCAFP00000029901
ENSBTAP00000015677
XP_010982632.1
ENSBTAP00000009123
ENSBTAP00000009144
ENSCAFP00000032459-D14
ENSBTAP00000017067
ENSBTAP00000017069
ENSCAFP00000029837
ENSBTAP00000016929
ENSBTAP00000016930
ENSBTAP00000017963
ENSBTAP00000020433
ENSBTAP00000006162
ENSCAFP00000029808-D2
XP_010982606.1
ENSMUSP00000042785-D3
XP_010982601.1
ENSBTAP00000004393
ENSBTAP00000032683
ENSBTAP00000016123
ENSMUSP00000028160
ENSBTAP00000021584
ENSBTAP00000018807-D3
ENSBTAP00000016302
ENSBTAP00000032672
ENSBTAP00000015044
ENSBTAP00000055630
ENSBTAP00000055747
XP_010982580.1
ENSBTAP00000020526
ENSP00000412922
XP_010982576.1
XP_010982575.1
ENSBTAP00000020333
ENSBTAP00000020395
ENSBTAP00000020398
ENSBTAP00000027913-D4
ENSCAFP00000029996-D3
ENSBTAP00000040706
XP_010982560.1
ENSBTAP00000016559
ENSBTAP00000016564
ENSBTAP00000016565
ENSBTAP00000047274
ENSP00000378093-D3
ENSBTAP00000048693
ENSBTAP00000054607
ENSBTAP00000014030
ENSBTAP00000014049
XP_010982543.1
ENSBTAP00000023834
ENSBTAP00000002513
ENSBTAP00000032642
ENSBTAP00000040665
ENSBTAP00000020514
XP_010982535.1
XP_010982534.1
ENSBTAP00000025912
XP_010982531.1
ENSBTAP00000027059
ENSCAFP00000029603
ENSBTAP00000027070
ENSBTAP00000027072
ENSBTAP00000005512
ENSBTAP00000011496
XP_010982523.1
ENSBTAP00000027649
ENSBTAP00000017383
ENSBTAP00000053924
ENSMUSP00000075167
XP_010973677.1
XP_010973678.1
ENSBTAP00000029190
ENSBTAP00000005969
ENSBTAP00000028257
ENSBTAP00000010939
ENSBTAP00000014315
ENSBTAP00000014316
ENSBTAP00000032592
ENSBTAP00000000493
ENSBTAP00000055720
ENSBTAP00000040529
ENSBTAP00000024905
ENSBTAP00000040521
ENSBTAP00000005344
ENSBTAP00000005345
ENSBTAP00000006842
ENSBTAP00000028493
ENSCAFP00000029435
ENSBTAP00000040428
ENSBTAP00000019538
ENSBTAP00000048493
ENSBTAP00000025261
ENSBTAP00000007892
ENSBTAP00000033736
ENSBTAP00000027302
ENSBTAP00000054227
ENSBTAP00000040467
ENSMUSP00000067964
ENSBTAP00000017114
ENSBTAP00000008634
ENSBTAP00000000060
ENSP00000349929
ENSBTAP00000001782
ENSBTAP00000001784
ENSBTAP00000040372
ENSBTAP00000017746
XP_010997915.1
XP_010997917.1
ENSBTAP00000029233
ENSBTAP00000015353
ENSBTAP00000015357
ENSCAFP00000026085-D11
ENSCAFP00000031806
ENSBTAP00000000051
ENSMUSP00000015011
ENSBTAP00000005418
ENSBTAP00000026283
ENSBTAP00000020090
ENSBTAP00000002385
ENSBTAP00000009855
ENSBTAP00000005932
ENSBTAP00000013992
ENSMUSP00000109585-D2
ENSBTAP00000023729
ENSMUSP00000028280
ENSBTAP00000011748-D2
ENSBTAP00000045318
ENSBTAP00000040011
ENSBTAP00000032954
ENSBTAP00000019792
ENSBTAP00000016780-D2
ENSCAFP00000035507
ENSP00000374864
XP_010977374.1
ENSBTAP00000029071-D12
ENSBTAP00000009615
ENSBTAP00000018140
ENSP00000384004
ENSBTAP00000002462
XP_010984970.1-D4
ENSBTAP00000008749
ENSBTAP00000002003
XP_010977368.1
ENSBTAP00000042945
ENSBTAP00000033519
ENSCAFP00000005263
ENSP00000416290
ENSBTAP00000001309-D5
ENSBTAP00000001313
ENSP00000319192
ENSBTAP00000017240
ENSBTAP00000017850-D6
ENSBTAP00000053493
ENSBTAP00000026930
ENSBTAP00000053266
ENSBTAP00000026317
ENSBTAP00000018734
ENSBTAP00000053482
ENSBTAP00000001886
ENSBTAP00000008971
XP_010979214.1
ENSBTAP00000020675
ENSBTAP00000021386-D4
ENSBTAP00000024525
ENSCAFP00000011425
ENSCAFP00000011306
ENSBTAP00000024347
ENSBTAP00000022100
ENSBTAP00000026622-D3
ENSP00000437652
ENSBTAP00000030687
ENSBTAP00000028958-D2
ENSBTAP00000030686
ENSBTAP00000005472
ENSBTAP00000056048
ENSCAFP00000010711-D2
ENSBTAP00000024072-D2
XP_010978911.1-D4
ENSBTAP00000023198-D2
XP_010978906.1
ENSBTAP00000052105
XP_010978890.1
XP_010978886.1
ENSBTAP00000019736
ENSBTAP00000019737
ENSBTAP00000019738-D2
ENSCAFP00000035596
ENSBTAP00000021782
ENSBTAP00000021784
ENSBTAP00000023525
ENSBTAP00000014463
ENSBTAP00000016912
ENSBTAP00000016915
ENSBTAP00000016916
ENSBTAP00000016918
ENSCAFP00000016783
ENSBTAP00000015372
ENSBTAP00000056540-D2
ENSBTAP00000009302
ENSBTAP00000015441
ENSCAFP00000016846
ENSBTAP00000047874
ENSP00000452479
XP_010987745.1
ENSBTAP00000015922-D4
ENSBTAP00000012628-D2
XP_010977759.1-D3
ENSBTAP00000009334
XP_010994050.1
ENSBTAP00000004167-D2
XP_010979090.1
ENSBTAP00000005296
XP_010979093.1
XP_010979092.1
ENSBTAP00000000502
ENSCAFP00000030328-D8
ENSBTAP00000048749
ENSBTAP00000020365
ENSBTAP00000000941
ENSBTAP00000029752
ENSBTAP00000042240
ENSBTAP00000013231
ENSBTAP00000010780
ENSBTAP00000010773
XP_010979104.1-D4
ENSBTAP00000017392
XP_010979108.1-D2
ENSCAFP00000014840
XP_010987675.1-D252
ENSBTAP00000055704
ENSBTAP00000013318
ENSBTAP00000003094
ENSBTAP00000003076
ENSBTAP00000006317-D312
ENSBTAP00000026008
ENSBTAP00000054571
ENSBTAP00000027359
ENSBTAP00000007571
ENSBTAP00000013893
ENSBTAP00000013909
XP_010994430.1
ENSP00000300850
ENSMUSP00000130004-D120
ENSMUSP00000112927-D2
ENSBTAP00000009899
XP_010994437.1
ENSBTAP00000003027
ENSBTAP00000003026
ENSMUSP00000038229-D3
ENSBTAP00000023537
ENSP00000369674
ENSP00000437781-D413
ENSMUSP00000130004-D140
ENSBTAP00000004443
ENSBTAP00000042462
ENSBTAP00000004433
XP_010994451.1
ENSBTAP00000018503
ENSP00000348489
ENSBTAP00000011995
ENSMUSP00000130004-D53
ENSP00000391989-D406
ENSP00000437781-D349
ENSBTAP00000009348
ENSBTAP00000048203
ENSBTAP00000014406
ENSP00000253159-D66
ENSP00000391989-D283
ENSBTAP00000028271
ENSBTAP00000020595
ENSCAFP00000031993-D3
ENSBTAP00000020579
ENSBTAP00000024072
ENSBTAP00000054338
ENSBTAP00000018167
ENSP00000219782
ENSBTAP00000014478
ENSBTAP00000010451
ENSBTAP00000010454
ENSP00000381835
ENSBTAP00000021258
ENSBTAP00000029038-D2
ENSCAFP00000025096
ENSBTAP00000006619
ENSCAFP00000025129
XP_010994492.1
ENSCAFP00000031554
ENSBTAP00000017178
XP_010994497.1
ENSCAFP00000025178
ENSBTAP00000042857
ENSP00000263025
ENSBTAP00000011382
ENSP00000331127
ENSBTAP00000011384
ENSBTAP00000011388
ENSCAFP00000025225
ENSBTAP00000023981-D2
ENSBTAP00000037175
ENSBTAP00000023952
ENSBTAP00000023384
ENSBTAP00000042875
ENSBTAP00000025586
ENSBTAP00000025587
ENSBTAP00000008595
ENSBTAP00000019507
ENSBTAP00000019510
ENSBTAP00000028315
ENSBTAP00000013621
ENSBTAP00000053381
ENSBTAP00000008061
ENSBTAP00000026072
ENSBTAP00000002098
XP_010998614.1-D2
XP_010989219.1
ENSBTAP00000026023
ENSBTAP00000031700
ENSP00000285670
ENSBTAP00000017155
XP_010975727.1
ENSBTAP00000026278-D2
XP_010976835.1
ENSBTAP00000021587-D8
ENSBTAP00000012779-D2
ENSBTAP00000056611
ENSBTAP00000006855
ENSBTAP00000052314
XP_010977439.1
ENSBTAP00000004003
ENSBTAP00000026661
ENSBTAP00000024171
ENSBTAP00000004386
ENSMUSP00000100725-D24
ENSCAFP00000003749-D377
ENSBTAP00000012261
XP_010988350.1
ENSMUSP00000105904-D9
ENSBTAP00000039940
ENSBTAP00000008367
XP_010976506.1
ENSBTAP00000005346-D2
ENSBTAP00000041759
ENSP00000410245
ENSBTAP00000049275
ENSBTAP00000002695
ENSBTAP00000002699
ENSBTAP00000020193
ENSBTAP00000020196
ENSBTAP00000055733
ENSBTAP00000004325
ENSBTAP00000042040
ENSBTAP00000024059
ENSBTAP00000020709-D2
ENSP00000394681-D17
ENSP00000452387
ENSP00000447537
ENSP00000257895
ENSBTAP00000015829
ENSBTAP00000027539-D5
ENSBTAP00000027540-D2
ENSBTAP00000027541
ENSBTAP00000011922
ENSBTAP00000011924
ENSBTAP00000041588
XP_010978532.1-D3
ENSBTAP00000008193
ENSBTAP00000008194-D2
XP_010996045.1
ENSBTAP00000008200
ENSBTAP00000027872
ENSBTAP00000015682
ENSBTAP00000015695
ENSBTAP00000015719
ENSBTAP00000043388
ENSBTAP00000015987
ENSMUSP00000111875-D2
ENSBTAP00000015996
ENSBTAP00000012731
ENSBTAP00000007991
ENSBTAP00000007993
ENSBTAP00000043340
ENSBTAP00000043333
ENSBTAP00000048378
ENSBTAP00000028494
ENSBTAP00000051619-D9
ENSBTAP00000020111
XP_010977006.1-D2
ENSBTAP00000020114
ENSP00000380781
ENSMUSP00000096170
ENSBTAP00000025739
ENSBTAP00000025736
ENSBTAP00000021751
ENSCAFP00000025111
ENSBTAP00000021755
ENSMUSP00000117160-D21
ENSP00000414093
XP_010992131.1
ENSBTAP00000003273
ENSBTAP00000049231
XP_010992154.1
ENSBTAP00000007968
ENSBTAP00000007973
ENSBTAP00000011642
ENSCAFP00000024289
ENSBTAP00000022524
ENSBTAP00000053902
ENSMUSP00000062086
ENSP00000431971
ENSCAFP00000024262-D2
ENSBTAP00000002664-D2
ENSCAFP00000024237
ENSBTAP00000029084
ENSBTAP00000029090-D2
XP_010998105.1
ENSBTAP00000044062
ENSBTAP00000001013
XP_010993945.1-D3
ENSCAFP00000023972
ENSBTAP00000016768
ENSP00000253673
XP_010987675.1-D223
ENSP00000437781-D418
ENSBTAP00000027132
ENSBTAP00000048143
ENSBTAP00000015969
ENSBTAP00000019232
ENSMUSP00000115941
ENSCAFP00000020489
ENSCAFP00000011997-D2
ENSBTAP00000000448
ENSBTAP00000000450
ENSBTAP00000010389
ENSBTAP00000019073
ENSBTAP00000014098
ENSBTAP00000012781
ENSBTAP00000005368
ENSBTAP00000003026-D3
ENSBTAP00000004717
ENSBTAP00000019617
ENSBTAP00000007165
ENSBTAP00000007169
ENSBTAP00000027343
ENSBTAP00000041883
XP_010979031.1
ENSBTAP00000005327
ENSBTAP00000015883-D2
ENSBTAP00000027915
XP_010990001.1
ENSBTAP00000045492-D2
ENSBTAP00000008300-D2
ENSBTAP00000001851
ENSBTAP00000032364
ENSBTAP00000054790
ENSBTAP00000026801
ENSBTAP00000046126
XP_010985990.1-D2
ENSBTAP00000005061
ENSP00000270451-D1088
XP_010988066.1
ENSBTAP00000006917
ENSP00000386074
ENSBTAP00000020447
ENSBTAP00000009749
ENSBTAP00000007713
XP_010988058.1
XP_010989886.1-D2
ENSBTAP00000017260-D2
ENSCAFP00000024284
ENSBTAP00000047045
ENSBTAP00000003961-D5
ENSBTAP00000054213
ENSBTAP00000020939
XP_010978957.1-D4
ENSBTAP00000014458
ENSBTAP00000007925-D2
XP_010984173.1
ENSP00000276201
ENSMUSP00000110886-D30
ENSBTAP00000056279
XP_010984170.1
ENSBTAP00000054751
ENSCAFP00000027185
ENSBTAP00000055299
ENSBTAP00000008696-D2
XP_010972871.1-D3
ENSBTAP00000001337
ENSBTAP00000026053
ENSBTAP00000003384
XP_010984160.1
ENSBTAP00000015927
ENSBTAP00000004016
ENSCAFP00000029966
ENSBTAP00000052290
XP_010992422.1
ENSBTAP00000010976
ENSBTAP00000048217
ENSBTAP00000040594
ENSBTAP00000023316
ENSBTAP00000009774
ENSBTAP00000034684
ENSBTAP00000021616-D2
XP_010992444.1
XP_010992447.1
ENSBTAP00000021621
ENSCAFP00000021172
ENSBTAP00000026197
ENSBTAP00000026199
ENSCAFP00000021066
ENSBTAP00000034691
ENSBTAP00000025926
ENSBTAP00000047776
ENSP00000367356-D2
ENSBTAP00000010741
ENSBTAP00000053787
ENSP00000443880
ENSBTAP00000040543
ENSBTAP00000007478-D2
ENSBTAP00000007484
XP_010984746.1
ENSBTAP00000022251
ENSBTAP00000017986
XP_010984736.1
ENSBTAP00000010636
ENSBTAP00000007945
ENSBTAP00000007950
ENSBTAP00000034705
ENSBTAP00000007953
ENSBTAP00000007955
ENSBTAP00000034708
ENSBTAP00000034709
ENSBTAP00000009316
ENSBTAP00000010092
ENSBTAP00000027135
ENSBTAP00000000033
ENSBTAP00000021217
ENSBTAP00000011107
ENSCAFP00000019919-D3
ENSBTAP00000034638
ENSBTAP00000003533-D2
ENSBTAP00000013173
ENSBTAP00000012443
ENSBTAP00000020882
ENSBTAP00000020897
XP_010980018.1
ENSBTAP00000027732
ENSBTAP00000047966
ENSBTAP00000053314
ENSBTAP00000004550
ENSBTAP00000013031
ENSP00000354927
ENSBTAP00000010719
ENSBTAP00000051279
ENSP00000225726-D3
ENSBTAP00000028046
ENSBTAP00000028047
ENSBTAP00000028048-D2
ENSBTAP00000028049
[truncated: 11,512 more rows]

## Sheet: EP-F
List of expressed genes in Even reindeer perirenal adipose tissue in female reindeer (EP-F)
ENSBTAP00000022911-D2
ENSP00000310878
ENSBTAP00000013788
ENSP00000367828
XP_010973972.1
ENSBTAP00000019327
XP_010973974.1-D3
ENSBTAP00000034331
ENSBTAP00000018759-D2
ENSCAFP00000034988-D2
ENSBTAP00000018759
ENSBTAP00000020944
ENSBTAP00000022720
ENSP00000403644
ENSMUSP00000122855-D2
ENSCAFP00000005014
ENSBTAP00000007229
ENSCAFP00000014683
ENSBTAP00000006675
ENSBTAP00000048822
ENSBTAP00000008907
XP_010978847.1
ENSBTAP00000010141
ENSBTAP00000053335
ENSBTAP00000030839-D2
ENSBTAP00000030839
ENSBTAP00000055181
XP_010992317.1
ENSBTAP00000012219
ENSBTAP00000026118-D4
ENSBTAP00000004535
ENSBTAP00000016838
ENSBTAP00000042661
ENSBTAP00000013256
ENSBTAP00000042644
ENSCAFP00000000863
ENSP00000320485-D2
ENSBTAP00000048900-D3
ENSCAFP00000000876
ENSBTAP00000007442
ENSBTAP00000024571
ENSBTAP00000054847
ENSBTAP00000038897
ENSBTAP00000015295
ENSBTAP00000011263
ENSBTAP00000042471
ENSBTAP00000014382
ENSP00000356056
ENSBTAP00000013647
ENSCAFP00000000937-D3
ENSCAFP00000000941
ENSBTAP00000039684
ENSBTAP00000039682
XP_010993300.1
ENSCAFP00000000987
ENSMUSP00000045912-D3
ENSBTAP00000003662
ENSBTAP00000001699
ENSBTAP00000020180
ENSBTAP00000037502
ENSBTAP00000011256
ENSBTAP00000026753
ENSBTAP00000010089
ENSBTAP00000054449
ENSCAFP00000030458
ENSCAFP00000030412
ENSCAFP00000001095
ENSCAFP00000032409
ENSBTAP00000014748-D2
ENSBTAP00000014748
ENSMUSP00000095025
ENSBTAP00000033015-D52
XP_010975037.1
ENSBTAP00000003895-D3
XP_010975033.1
XP_010975032.1
ENSBTAP00000019270
ENSBTAP00000019271
ENSBTAP00000007309
ENSBTAP00000010118
ENSBTAP00000042173
ENSBTAP00000042177
ENSBTAP00000042078
ENSBTAP00000042087
XP_010984164.1-D2
ENSP00000355736
ENSBTAP00000001212
ENSBTAP00000035166-D2
ENSMUSP00000132095
ENSBTAP00000056042
XP_010996737.1
XP_010995229.1-D8
ENSBTAP00000054096
ENSBTAP00000005080
ENSBTAP00000015994
ENSBTAP00000027892
ENSBTAP00000032466
XP_010996757.1
ENSBTAP00000000841
ENSBTAP00000006001
ENSBTAP00000025533
ENSBTAP00000014515
ENSBTAP00000021234
ENSBTAP00000032473
ENSBTAP00000015324
ENSBTAP00000021306
ENSCAFP00000020886-D3
ENSBTAP00000032431
XP_010996322.1-D4
ENSCAFP00000029352
ENSBTAP00000044609
ENSBTAP00000044617
ENSBTAP00000028205
ENSBTAP00000002476
XP_010996336.1
ENSMUSP00000010298
XP_010996340.1
ENSBTAP00000004669
ENSBTAP00000050158
ENSBTAP00000009333
ENSBTAP00000003239
ENSBTAP00000002438
XP_010980933.1
ENSBTAP00000003881
ENSBTAP00000004890-D3
ENSBTAP00000006309
XP_010980928.1
XP_010980926.1
ENSBTAP00000014427
ENSBTAP00000052492
ENSBTAP00000026560
ENSCAFP00000014703
ENSBTAP00000044208
ENSBTAP00000022133
ENSP00000396995
ENSBTAP00000008153
ENSBTAP00000028747
ENSBTAP00000016306
ENSBTAP00000005164
ENSBTAP00000027887
ENSBTAP00000008257
ENSBTAP00000002955
ENSBTAP00000021613
XP_010988373.1
ENSBTAP00000016588
ENSBTAP00000016022
ENSBTAP00000025657
ENSBTAP00000025661
ENSCAFP00000013746-D2
ENSP00000377995-D5
ENSBTAP00000002092-D3
ENSBTAP00000034269-D4
ENSBTAP00000032322
ENSBTAP00000032330
ENSBTAP00000013467
ENSBTAP00000004952
XP_010986756.1
ENSBTAP00000008683
ENSBTAP00000022472
ENSBTAP00000020184-D2
ENSBTAP00000007129
ENSBTAP00000040120
ENSBTAP00000002896
ENSBTAP00000006361
ENSBTAP00000006363-D3
ENSBTAP00000034515
ENSBTAP00000002418
ENSBTAP00000002419
ENSCAFP00000028937
ENSBTAP00000002420
ENSBTAP00000052672
ENSBTAP00000000588
ENSBTAP00000043989
XP_010984031.1
ENSBTAP00000051325
ENSBTAP00000032379
ENSBTAP00000016991
ENSP00000253159-D175
ENSP00000391989-D313
ENSBTAP00000020923
ENSBTAP00000017168
ENSBTAP00000018422
XP_010984009.1
ENSBTAP00000018801
ENSBTAP00000012322
ENSP00000377823
ENSBTAP00000027690
ENSBTAP00000027695
ENSBTAP00000009438
ENSBTAP00000016972
ENSBTAP00000009440
XP_010979468.1-D28
ENSBTAP00000003871-D2
XP_010972583.1-D2
ENSBTAP00000015476
ENSBTAP00000019753
ENSCAFP00000010845
XP_010972586.1
XP_010978717.1-D2
ENSMUSP00000024078
XP_010972589.1
ENSBTAP00000012347
ENSBTAP00000018899
ENSBTAP00000028134
ENSBTAP00000038769
ENSBTAP00000000560
ENSBTAP00000000566
XP_010972598.1
ENSBTAP00000000570-D2
ENSP00000400932
ENSBTAP00000025249
ENSBTAP00000015105
ENSBTAP00000012783
XP_010988636.1-D4
ENSBTAP00000044670
ENSBTAP00000000557
ENSBTAP00000026774
ENSBTAP00000053361
ENSBTAP00000000304
ENSBTAP00000000305
ENSBTAP00000020625
XP_010981992.1
ENSBTAP00000001895
XP_010981995.1
ENSBTAP00000014907
ENSBTAP00000007693
XP_010982002.1
ENSBTAP00000001526
ENSCAFP00000030798
ENSBTAP00000004546-D3
ENSBTAP00000004546-D2
ENSP00000237283
ENSP00000301587-D2
ENSBTAP00000002294-D4
ENSBTAP00000002297
ENSBTAP00000037546
ENSBTAP00000021934
ENSCAFP00000010477-D3
ENSBTAP00000012920
ENSMUSP00000132758
ENSBTAP00000012740
XP_010987979.1-D2
ENSBTAP00000020200
ENSBTAP00000007075
ENSBTAP00000010673
ENSP00000398273
ENSBTAP00000026270
ENSBTAP00000037736
ENSCAFP00000016799-D2
ENSBTAP00000029308
ENSP00000242728
XP_010973159.1
ENSBTAP00000026562
ENSBTAP00000008649
ENSBTAP00000015392
ENSBTAP00000015397
ENSBTAP00000027653
XP_010981956.1-D138
ENSBTAP00000036285
ENSBTAP00000014350-D110
ENSBTAP00000001290
ENSBTAP00000024770
XP_010973133.1
ENSBTAP00000015726
ENSBTAP00000015737
ENSBTAP00000056548
ENSBTAP00000009131
ENSBTAP00000000206
XP_010973140.1
ENSBTAP00000014880
ENSBTAP00000054423
ENSBTAP00000030923
ENSP00000364561
ENSBTAP00000017171
ENSBTAP00000007630
ENSP00000366853-D185
ENSP00000437781-D428
ENSBTAP00000002872
ENSBTAP00000053765
ENSBTAP00000055011-D10
ENSBTAP00000003688-D8
XP_010986053.1
XP_010986050.1
ENSBTAP00000031108
ENSCAFP00000026444
ENSMUSP00000108738-D2
ENSBTAP00000043951-D2
XP_010993658.1
XP_010993659.1
ENSBTAP00000016314
ENSP00000216264
ENSBTAP00000029061
ENSMUSP00000016172
ENSBTAP00000007346
ENSBTAP00000049722
ENSP00000370419
ENSBTAP00000052186
XP_010997210.1
ENSBTAP00000005830
XP_010988680.1
ENSBTAP00000022956
ENSCAFP00000025652
ENSBTAP00000046086
ENSMUSP00000120516-D38
ENSBTAP00000016409
ENSBTAP00000009405
XP_010988691.1
ENSBTAP00000046374
ENSCAFP00000031103
ENSBTAP00000004772
ENSBTAP00000021084
ENSBTAP00000021080
ENSBTAP00000029304
ENSP00000364324
ENSP00000364561-D2
ENSCAFP00000024137
ENSBTAP00000008060
ENSBTAP00000023642
ENSBTAP00000023625
XP_010987390.1
ENSMUSP00000108224
ENSBTAP00000019893
ENSBTAP00000023648
ENSP00000355293-D21
ENSBTAP00000013298
ENSBTAP00000002897
ENSBTAP00000006985
ENSBTAP00000006984
ENSCAFP00000034094
ENSCAFP00000034164
ENSCAFP00000007936
ENSBTAP00000049917
ENSBTAP00000049917-D4
ENSBTAP00000010856
XP_010982508.1
ENSBTAP00000017292
XP_010989912.1
XP_010989908.1
ENSBTAP00000008192
XP_010992753.1-D3
ENSBTAP00000002671-D2
XP_010993686.1-D2
ENSBTAP00000014523
ENSBTAP00000010660
ENSBTAP00000002520
ENSP00000345826
ENSBTAP00000024031-D2
XP_010989925.1
ENSBTAP00000005055
ENSBTAP00000022232
ENSBTAP00000054341
ENSCAFP00000032126
ENSMUSP00000127452
ENSBTAP00000025006
ENSBTAP00000025007
ENSBTAP00000051455-D3
ENSBTAP00000005773
ENSBTAP00000015842
ENSBTAP00000020076
ENSBTAP00000039119
ENSBTAP00000055507
ENSP00000252996
ENSBTAP00000028723
ENSMUSP00000029082-D2
ENSBTAP00000019202
ENSBTAP00000019208
ENSBTAP00000042296
ENSBTAP00000003974
XP_010986175.1
XP_010986155.1-D6
XP_010986157.1
ENSBTAP00000021795
XP_010986158.1
ENSBTAP00000020676
ENSBTAP00000020699
ENSP00000334294
ENSBTAP00000007879
ENSBTAP00000002387
ENSBTAP00000042417
ENSBTAP00000013703
ENSBTAP00000006468
ENSBTAP00000047731-D2
ENSBTAP00000002574
ENSBTAP00000042516
ENSBTAP00000019648
XP_010995324.1
ENSBTAP00000028109
ENSBTAP00000009858
ENSBTAP00000042610
XP_010995309.1
ENSBTAP00000022161
ENSBTAP00000022163
ENSBTAP00000053870
ENSBTAP00000039130
ENSBTAP00000039131
ENSBTAP00000055562
ENSBTAP00000015480
ENSBTAP00000015485
ENSBTAP00000029107
ENSBTAP00000050801
XP_010995293.1
ENSBTAP00000042405
ENSBTAP00000009488
ENSP00000370891
ENSCAFP00000028191-D3
ENSBTAP00000025042
ENSBTAP00000025044
ENSBTAP00000042518
ENSBTAP00000051530
XP_010986583.1
ENSBTAP00000001744
ENSBTAP00000015189
ENSBTAP00000001091-D2
ENSBTAP00000020438
ENSCAFP00000032834
ENSBTAP00000027256
ENSBTAP00000018273
ENSBTAP00000018301
ENSBTAP00000039134
ENSBTAP00000053813
ENSBTAP00000039639
ENSBTAP00000017511
ENSBTAP00000017523
ENSP00000254963
XP_010986551.1
ENSBTAP00000008640
ENSMUSP00000086938
ENSBTAP00000011100
ENSBTAP00000011104
ENSBTAP00000018013
ENSCAFP00000009238
XP_010986538.1
ENSBTAP00000021616-D3
ENSBTAP00000023684
ENSBTAP00000038737
ENSBTAP00000015362
ENSBTAP00000004943
ENSBTAP00000026000
ENSBTAP00000012098
XP_010996637.1
ENSBTAP00000032645
ENSBTAP00000008383
ENSBTAP00000016475
XP_010996622.1
ENSBTAP00000007505-D2
ENSBTAP00000042386
ENSBTAP00000048799
ENSBTAP00000027058
XP_010985235.1
ENSBTAP00000027870
ENSBTAP00000016647
ENSBTAP00000019217
ENSCAFP00000026056-D2
ENSBTAP00000008398
ENSBTAP00000008382
ENSCAFP00000026061
ENSBTAP00000055967
ENSBTAP00000003035
ENSBTAP00000043047
ENSBTAP00000016301
ENSP00000219689
ENSBTAP00000025118
ENSBTAP00000025119
ENSMUSP00000066882
ENSBTAP00000024028
ENSBTAP00000043258
ENSBTAP00000023487
ENSMUSP00000055934
ENSBTAP00000053847-D2
ENSBTAP00000028853
XP_010980850.1
ENSBTAP00000024700
ENSBTAP00000043119
ENSBTAP00000008458
ENSBTAP00000008456
ENSBTAP00000054288
ENSBTAP00000001859
ENSP00000327916
ENSBTAP00000026109
ENSBTAP00000037276
ENSBTAP00000025864
ENSBTAP00000005166
ENSBTAP00000002710
ENSBTAP00000021939
XP_010980893.1-D2
ENSBTAP00000054268
ENSBTAP00000027632
XP_010980901.1-D2
ENSMUSP00000119975
ENSBTAP00000007264
ENSBTAP00000043570
ENSBTAP00000028094
ENSBTAP00000043638-D3
ENSCAFP00000027442
ENSP00000382280-D16
ENSBTAP00000021265
ENSBTAP00000027175
ENSBTAP00000056473
ENSBTAP00000043763
ENSBTAP00000006307
ENSBTAP00000006308
XP_010981180.1
ENSBTAP00000028683
ENSBTAP00000024087
ENSBTAP00000011499
ENSBTAP00000043645
XP_010978333.1
ENSBTAP00000037293
ENSBTAP00000004656-D2
ENSBTAP00000019422
ENSBTAP00000019746
ENSBTAP00000019741
XP_010978340.1
ENSBTAP00000007391
ENSBTAP00000037296
ENSBTAP00000025157
ENSBTAP00000010711
ENSBTAP00000015420
ENSBTAP00000005062
ENSBTAP00000019489-D2
ENSCAFP00000028918-D5
ENSBTAP00000007931-D3
ENSBTAP00000031373
ENSP00000441449-D4
ENSBTAP00000027075
XP_010996305.1
ENSBTAP00000018812
ENSBTAP00000042249
ENSBTAP00000005300-D4
ENSBTAP00000006581
ENSP00000281474
ENSBTAP00000007175
ENSP00000400329
ENSBTAP00000015149
ENSBTAP00000003435
ENSBTAP00000013634
ENSBTAP00000053852
ENSBTAP00000025207
ENSBTAP00000051164
ENSBTAP00000024017
ENSBTAP00000032681
ENSBTAP00000018631
ENSBTAP00000032677
ENSBTAP00000011042
XP_010995949.1
ENSBTAP00000053742
ENSBTAP00000025508
ENSBTAP00000004132
ENSBTAP00000018708
ENSBTAP00000028704
ENSBTAP00000009785
ENSBTAP00000013028
ENSP00000354519
ENSBTAP00000018131
ENSCAFP00000004967-D2
ENSBTAP00000003425
ENSBTAP00000010492
ENSBTAP00000011505
ENSBTAP00000011502
ENSBTAP00000011498-D2
ENSBTAP00000053182
XP_010997239.1
ENSBTAP00000006666-D3
ENSBTAP00000009814
ENSBTAP00000015152
ENSBTAP00000009971
ENSBTAP00000043066
ENSBTAP00000018304
ENSBTAP00000018285
XP_010985517.1-D3
XP_010985517.1
ENSP00000347152
ENSBTAP00000017209
ENSBTAP00000003978
XP_010993964.1-D6
ENSBTAP00000003040
ENSBTAP00000000200
ENSP00000303427
ENSBTAP00000026871
ENSCAFP00000031019
ENSBTAP00000019302
ENSBTAP00000019299
ENSCAFP00000030328-D3
ENSBTAP00000019297
XP_010978690.1
ENSBTAP00000019294
ENSBTAP00000044312
ENSBTAP00000033452
ENSBTAP00000009341
ENSBTAP00000027115-D2
ENSCAFP00000029790
XP_010973698.1
ENSBTAP00000028701
ENSCAFP00000029146-D2
ENSCAFP00000033088-D7
ENSBTAP00000001617-D4
ENSBTAP00000002697
ENSBTAP00000055761
XP_010985125.1-D2
ENSBTAP00000049659
ENSCAFP00000027803
ENSCAFP00000032153
ENSBTAP00000026189
ENSP00000313274
ENSBTAP00000019649
ENSBTAP00000056387
XP_010989865.1
ENSBTAP00000008987
ENSBTAP00000025376
ENSBTAP00000006527
ENSBTAP00000048902-D2
ENSCAFP00000024385
XP_010974894.1
ENSMUSP00000129620-D3
ENSBTAP00000013186
ENSBTAP00000013255
ENSBTAP00000028279-D2
XP_010974901.1
XP_010995449.1
ENSBTAP00000025252
ENSBTAP00000040846
ENSBTAP00000002535-D2
ENSBTAP00000002532-D2
ENSBTAP00000002529
ENSBTAP00000024352
ENSMUSP00000049460
ENSBTAP00000050925
ENSBTAP00000021623
ENSBTAP00000040899-D2
XP_010974925.1-D4
ENSBTAP00000015625
XP_010974929.1
YP_001488950.1-D2
ENSBTAP00000026406
ENSCAFP00000023887
ENSP00000447121
XP_010974947.1
ENSBTAP00000039689
ENSBTAP00000054142
ENSCAFP00000023616
ENSBTAP00000048980
ENSBTAP00000012706
ENSBTAP00000012705
ENSBTAP00000012704
ENSBTAP00000029285
ENSBTAP00000005808
ENSCAFP00000022289
ENSBTAP00000011607
ENSBTAP00000026361
ENSBTAP00000022858
ENSBTAP00000027888
ENSP00000263734-D2
ENSCAFP00000003811-D2
ENSBTAP00000022215
ENSBTAP00000010428-D2
ENSBTAP00000015658
ENSBTAP00000041096
ENSP00000216513
ENSMUSP00000026693-D591
ENSP00000437781-D374
ENSP00000334113
ENSCAFP00000034953
ENSBTAP00000054478
ENSCAFP00000016251-D4
ENSBTAP00000054349
ENSCAFP00000016150
XP_010995664.1
ENSP00000219271-D2
XP_010977656.1
ENSBTAP00000020889
ENSBTAP00000020867
ENSBTAP00000028091
XP_010982215.1
ENSP00000285379
ENSBTAP00000050787-D5
ENSP00000256117
ENSBTAP00000004335
ENSBTAP00000026163
ENSBTAP00000004666
ENSBTAP00000027342
ENSBTAP00000015548
XP_010986726.1
ENSBTAP00000053499
ENSBTAP00000020389
ENSP00000286234
ENSBTAP00000017783
ENSBTAP00000008903-D2
ENSBTAP00000008906
ENSBTAP00000053848-D4
ENSP00000386834
ENSBTAP00000053649
ENSBTAP00000034522
ENSCAFP00000003322
ENSBTAP00000005183
ENSBTAP00000005171
XP_010990222.1
ENSBTAP00000013715
ENSP00000387146
ENSBTAP00000019802-D2
ENSBTAP00000006322
ENSBTAP00000008872
ENSBTAP00000007743
XP_010982693.1
ENSBTAP00000024678-D2
ENSBTAP00000029225
ENSBTAP00000014400
ENSBTAP00000014398
ENSCAFP00000003492
XP_010982783.1
ENSBTAP00000005195
ENSBTAP00000005897
ENSBTAP00000054489
ENSBTAP00000017174
ENSBTAP00000046360
ENSP00000317123
ENSBTAP00000020797
ENSBTAP00000020807
XP_010982893.1
ENSBTAP00000014649
ENSP00000239223-D3
XP_010979468.1-D20
ENSBTAP00000015359
ENSBTAP00000015354
ENSBTAP00000014350-D112
ENSCAFP00000010468
ENSBTAP00000033149
ENSBTAP00000015763-D2
ENSBTAP00000010098
ENSBTAP00000055522
ENSBTAP00000056392
ENSBTAP00000028226
XP_010983080.1
ENSBTAP00000014838
ENSBTAP00000006800
ENSBTAP00000006789
ENSP00000345656
ENSBTAP00000055033
ENSBTAP00000012949
ENSBTAP00000053388
ENSBTAP00000002361-D2
ENSCAFP00000029388-D2
ENSBTAP00000052906-D6
ENSBTAP00000054432
XP_010975312.1
ENSBTAP00000053345
XP_010990572.1
ENSBTAP00000025337
ENSBTAP00000054997
ENSMUSP00000122360-D2
ENSP00000367057
XP_010982059.1-D4
XP_010977091.1
ENSBTAP00000026496
XP_010977082.1
ENSBTAP00000044031
ENSBTAP00000002751
ENSBTAP00000053615-D3
ENSBTAP00000053615
ENSBTAP00000056527
ENSCAFP00000023901-D2
ENSBTAP00000055877-D4
ENSP00000366813
ENSBTAP00000011234
ENSBTAP00000011234-D2
ENSBTAP00000008139
ENSBTAP00000006028
ENSP00000370114
ENSBTAP00000054143
ENSBTAP00000004780
ENSCAFP00000002263
XP_010986466.1
ENSP00000269886-D2
ENSBTAP00000053804
XP_010986460.1
ENSBTAP00000031434
ENSBTAP00000007519
ENSBTAP00000033817
ENSBTAP00000004032
ENSCAFP00000002355-D12
ENSBTAP00000014354
ENSBTAP00000018772
ENSBTAP00000053542
ENSBTAP00000023587
ENSCAFP00000031973
ENSBTAP00000048597
XP_010991481.1-D4
XP_010985401.1
ENSMUSP00000066359-D3
ENSCAFP00000001900-D2
ENSBTAP00000018017
ENSP00000359386
XP_010977902.1-D6
XP_010977906.1
ENSBTAP00000012726
XP_010977927.1
XP_010977950.1
ENSBTAP00000028946
ENSBTAP00000003332
ENSP00000311493
ENSBTAP00000022047
ENSMUSP00000105613
XP_010993091.1
ENSBTAP00000015019
XP_010988052.1
ENSBTAP00000051405
ENSCAFP00000007695
ENSCAFP00000014103-D366
ENSBTAP00000043745
ENSBTAP00000000790
ENSBTAP00000005595
ENSBTAP00000005603
ENSBTAP00000005606
ENSCAFP00000034221
XP_010991046.1
ENSBTAP00000001863
ENSBTAP00000047681
ENSBTAP00000006992
ENSBTAP00000043649
ENSBTAP00000025032
ENSBTAP00000010066
ENSP00000272771-D2
ENSP00000272771
ENSBTAP00000024617
ENSBTAP00000024821
ENSBTAP00000014951
ENSCAFP00000014423
ENSMUSP00000110158
ENSBTAP00000023342
ENSBTAP00000023334
ENSBTAP00000023304
XP_010987931.1
ENSBTAP00000001081
ENSBTAP00000021658
XP_010987943.1
ENSBTAP00000002010
ENSBTAP00000017446
ENSBTAP00000034395
ENSBTAP00000013316-D7
ENSBTAP00000020469
ENSBTAP00000000926
XP_010988838.1
ENSBTAP00000039583
XP_010988918.1
ENSBTAP00000004639
ENSBTAP00000004638-D2
ENSBTAP00000004636
XP_010978665.1-D2
ENSBTAP00000020758
ENSBTAP00000026323
ENSCAFP00000009571
ENSBTAP00000039598
XP_010979819.1
ENSBTAP00000018248
XP_010980294.1-D2
ENSBTAP00000000740
ENSP00000353452
XP_010997886.1-D9
XP_010979827.1
ENSP00000419361
XP_010979829.1
ENSBTAP00000025128
ENSBTAP00000024989
ENSBTAP00000006685
ENSBTAP00000006679
ENSBTAP00000022152
ENSBTAP00000013108
ENSBTAP00000029045
ENSBTAP00000014799
ENSBTAP00000014796
ENSBTAP00000014792-D2
ENSBTAP00000032224
ENSBTAP00000001891
ENSBTAP00000017380
ENSBTAP00000017379
ENSBTAP00000011669
XP_010979861.1
ENSBTAP00000019285
XP_010979863.1
ENSCAFP00000016647
ENSCAFP00000016620
ENSBTAP00000052707-D2
ENSBTAP00000029886
ENSBTAP00000044349
ENSBTAP00000001918
ENSP00000324806
ENSBTAP00000001703
XP_010979873.1
ENSBTAP00000012361
ENSBTAP00000049744
ENSBTAP00000016702
ENSBTAP00000011287
ENSBTAP00000000254
ENSBTAP00000000253
ENSBTAP00000044479
ENSCAFP00000013234
ENSBTAP00000033077
ENSCAFP00000013347
ENSCAFP00000031551
XP_010993677.1
ENSBTAP00000044244
ENSBTAP00000011436
ENSP00000368691
ENSBTAP00000012183
ENSBTAP00000044166
ENSBTAP00000014475
ENSBTAP00000010857
XP_010986085.1
ENSBTAP00000044110
ENSBTAP00000026435
ENSBTAP00000044100
XP_010985985.1
ENSP00000225726-D2
ENSBTAP00000011877
ENSBTAP00000011880
ENSBTAP00000034720
ENSBTAP00000024742
ENSBTAP00000019031
ENSBTAP00000005037
ENSBTAP00000011469
ENSP00000380254-D7
ENSBTAP00000050307
ENSBTAP00000001470
ENSBTAP00000001474
ENSBTAP00000018493
ENSBTAP00000032436
ENSBTAP00000043981
ENSBTAP00000013922
ENSBTAP00000053652
ENSBTAP00000027405
ENSBTAP00000028111
ENSP00000325905
ENSBTAP00000020624
XP_010995564.1
XP_010995568.1
ENSP00000387020
ENSP00000387784
ENSBTAP00000053863
ENSBTAP00000023028
ENSBTAP00000006195
ENSBTAP00000010972
ENSBTAP00000025042-D3
XP_010986526.1
ENSP00000332325
ENSBTAP00000039591
ENSMUSP00000132904
ENSP00000333551
ENSP00000406367
ENSBTAP00000039624
ENSBTAP00000015513
ENSCAFP00000030937-D17
ENSCAFP00000009244
ENSBTAP00000001294
ENSBTAP00000044633
ENSCAFP00000009190
ENSBTAP00000017468
ENSMUSP00000130277-D2
ENSBTAP00000009785-D2
ENSBTAP00000039585
ENSBTAP00000053526
ENSBTAP00000044595
XP_010997350.1
ENSBTAP00000005554
XP_010997390.1
ENSCAFP00000008766
ENSBTAP00000023197
XP_010989319.1-D2
ENSBTAP00000000631
ENSBTAP00000022307
ENSCAFP00000010328-D2
ENSBTAP00000027348
ENSBTAP00000018934
ENSBTAP00000017864
ENSBTAP00000018325
ENSBTAP00000023595
XP_010993348.1
ENSBTAP00000053319
ENSBTAP00000042266
ENSBTAP00000045821
ENSBTAP00000026470
ENSBTAP00000042274-D3
ENSBTAP00000012239
ENSBTAP00000025580-D2
ENSBTAP00000017629
ENSBTAP00000054787
XP_010988071.1
ENSBTAP00000043119-D2
ENSBTAP00000036928
ENSBTAP00000030898-D3
ENSCAFP00000020263
XP_010989271.1
XP_010989272.1-D3
XP_010989270.1
ENSBTAP00000005061-D2
ENSBTAP00000025703
ENSBTAP00000009631
XP_010992616.1
ENSBTAP00000046348
ENSBTAP00000026288
ENSBTAP00000028213
ENSCAFP00000006616
ENSBTAP00000008216
ENSBTAP00000007857
ENSBTAP00000007859
ENSBTAP00000013496-D2
ENSBTAP00000013496
ENSBTAP00000010639-D2
ENSBTAP00000047415
ENSBTAP00000007163
ENSBTAP00000008098
ENSBTAP00000020055
XP_010990780.1-D2
XP_010990780.1
ENSMUSP00000027146
ENSBTAP00000045022
ENSBTAP00000025662
ENSBTAP00000010925
ENSBTAP00000017586
ENSBTAP00000008962
ENSBTAP00000006990-D47
ENSBTAP00000013741
ENSBTAP00000013758
ENSBTAP00000005013
ENSBTAP00000005015-D10
ENSBTAP00000007349
XP_010986608.1
ENSBTAP00000003229
ENSP00000302079-D17
XP_010989113.1-D15
XP_010989113.1-D18
XP_010997650.1-D3
ENSCAFP00000021552
ENSBTAP00000005126
ENSMUSP00000084478
ENSBTAP00000005137-D2
ENSBTAP00000020627
ENSBTAP00000011010-D4
ENSP00000403256
ENSBTAP00000024683
ENSBTAP00000038058
ENSCAFP00000021829-D2
ENSBTAP00000041545
ENSBTAP00000041539
XP_010986634.1
ENSBTAP00000004972
ENSBTAP00000038069
ENSBTAP00000024502
ENSBTAP00000017935
ENSBTAP00000004431
ENSBTAP00000041475
ENSBTAP00000016751
ENSBTAP00000016753
ENSBTAP00000016754
ENSBTAP00000027458
ENSBTAP00000027459
ENSBTAP00000027461
ENSBTAP00000037989
ENSBTAP00000027467
ENSBTAP00000027470
ENSCAFP00000007853-D2
ENSP00000338019
ENSBTAP00000028671
ENSBTAP00000007041
ENSBTAP00000055177
ENSBTAP00000003897
ENSBTAP00000027366
ENSBTAP00000053524
ENSBTAP00000013154
ENSBTAP00000049746
ENSBTAP00000019936
ENSBTAP00000013336-D3
ENSBTAP00000016334
ENSP00000398945
ENSP00000325091
ENSBTAP00000003274-D6
XP_010975828.1
ENSBTAP00000022349
ENSBTAP00000015768-D4
XP_010996960.1
ENSBTAP00000031396
XP_010996927.1
ENSBTAP00000015487
XP_010996899.1
ENSBTAP00000054063
ENSCAFP00000021848
ENSBTAP00000017862
XP_010996849.1
XP_010996800.1
ENSBTAP00000053308
ENSBTAP00000013083
ENSMUSP00000106055
ENSBTAP00000033723
XP_010994125.1
ENSP00000407341-D2
ENSBTAP00000015701-D2
ENSBTAP00000053599
ENSBTAP00000052481
ENSBTAP00000003336
ENSCAFP00000022768
ENSBTAP00000023512
ENSBTAP00000023518
ENSBTAP00000018618
XP_010975474.1
ENSCAFP00000022973-D2
ENSBTAP00000018400
ENSMUSP00000076155
XP_010975467.1
ENSBTAP00000008516
ENSBTAP00000022929-D3
ENSBTAP00000034680
ENSBTAP00000024928
ENSP00000417899
ENSCAFP00000021650
XP_010974618.1
ENSBTAP00000042336
ENSBTAP00000014128
ENSBTAP00000009720
ENSBTAP00000055039
ENSBTAP00000018519
ENSBTAP00000053326
ENSBTAP00000005438
ENSBTAP00000025374
ENSCAFP00000022025-D4
ENSCAFP00000022031
XP_010974591.1
ENSBTAP00000042452
ENSBTAP00000025816
ENSBTAP00000025281
ENSBTAP00000026745
ENSBTAP00000032606
ENSBTAP00000042636
ENSCAFP00000022844-D3
ENSCAFP00000022844-D2
ENSCAFP00000022844
XP_010979471.1
XP_010974566.1
ENSBTAP00000013873
ENSBTAP00000016535
ENSBTAP00000012168
ENSBTAP00000042950
ENSBTAP00000013860
ENSCAFP00000016743
ENSBTAP00000003195
ENSBTAP00000003197-D2
ENSBTAP00000053221
XP_010974537.1
XP_010980502.1
ENSP00000356355
XP_010980490.1
XP_010980489.1
ENSCAFP00000016751
ENSBTAP00000010340
ENSBTAP00000007107
ENSBTAP00000013963
ENSP00000356000
ENSBTAP00000020864
ENSP00000438113
ENSBTAP00000004333
ENSBTAP00000028982
ENSBTAP00000018628
XP_010977691.1
ENSBTAP00000000079
ENSBTAP00000002689
ENSBTAP00000015638
ENSBTAP00000008154-D2
ENSCAFP00000001191
ENSBTAP00000054328
ENSBTAP00000013884
XP_010983636.1
ENSBTAP00000002052
ENSBTAP00000009678
ENSBTAP00000000842
ENSBTAP00000000831
ENSBTAP00000021969-D4
ENSBTAP00000038589
ENSBTAP00000017648
ENSBTAP00000023556
ENSBTAP00000019994
XP_010985104.1
ENSBTAP00000000814
ENSBTAP00000021155
XP_010985102.1-D3
ENSBTAP00000002122
ENSBTAP00000002120
ENSBTAP00000015866-D4
ENSBTAP00000001824
XP_010981080.1-D116
ENSP00000437781-D502
ENSBTAP00000000144
ENSMUSP00000134626-D58
ENSP00000437781-D204
ENSBTAP00000050483-D237
XP_010985081.1
ENSBTAP00000014501
ENSBTAP00000027057
ENSBTAP00000003826
ENSBTAP00000003828
ENSBTAP00000025161
ENSBTAP00000024795
ENSBTAP00000024799
ENSBTAP00000024803
XP_010985067.1
ENSBTAP00000000029
ENSBTAP00000019282
ENSBTAP00000006812
ENSBTAP00000028350
ENSBTAP00000028346
ENSBTAP00000018741
ENSP00000268154
ENSP00000381377
ENSBTAP00000022456
ENSBTAP00000038578
XP_010985048.1
ENSBTAP00000052456-D2
ENSBTAP00000020406
ENSBTAP00000009103
ENSMUSP00000039696
ENSP00000393393-D6
ENSCAFP00000009020-D2
ENSBTAP00000011993
ENSBTAP00000011991
ENSBTAP00000026579
ENSBTAP00000004272
ENSBTAP00000002282
ENSCAFP00000008859-D14
XP_010995138.1-D18
ENSBTAP00000023454
ENSP00000408994
XP_010974027.1
ENSBTAP00000026420
XP_010982270.1
ENSMUSP00000021066
ENSBTAP00000016331
XP_010982266.1
XP_010974281.1
ENSBTAP00000040177
ENSBTAP00000056456
ENSMUSP00000127452-D3
ENSBTAP00000012301
XP_010974274.1
ENSBTAP00000050288
ENSBTAP00000011371
ENSBTAP00000001439
ENSCAFP00000016107
ENSBTAP00000009089
ENSBTAP00000003563
ENSBTAP00000002115
ENSBTAP00000040744
ENSBTAP00000008359
ENSBTAP00000010567
ENSBTAP00000005615
ENSBTAP00000040853
ENSCAFP00000016430
ENSBTAP00000006696
ENSBTAP00000009179
ENSP00000229395
XP_010995410.1
ENSBTAP00000047903-D2
ENSBTAP00000000506
ENSBTAP00000011088
ENSBTAP00000046417
ENSBTAP00000025950
ENSCAFP00000002791
ENSBTAP00000002720
ENSBTAP00000054987
ENSBTAP00000009791
ENSBTAP00000002582
ENSBTAP00000053741
ENSBTAP00000029332
ENSBTAP00000033778
ENSBTAP00000024429
XP_010977977.1
ENSBTAP00000053832
ENSBTAP00000016529
XP_010980635.1-D11
ENSBTAP00000018952
ENSBTAP00000021062
ENSBTAP00000050367
XP_010979605.1
ENSP00000418493-D2
ENSBTAP00000027964
ENSBTAP00000041364
ENSBTAP00000026265
ENSBTAP00000006847
ENSBTAP00000013451
ENSMUSP00000122496
ENSBTAP00000049910
ENSBTAP00000041322
ENSBTAP00000017588
ENSCAFP00000006421-D4
ENSBTAP00000041285
XP_010993192.1
ENSBTAP00000007776
ENSBTAP00000047102
ENSBTAP00000004201
ENSBTAP00000004296
ENSBTAP00000022629
ENSMUSP00000115941-D3
ENSBTAP00000027210
ENSBTAP00000027210-D3
ENSP00000369699
XP_010991718.1-D3
ENSBTAP00000045721
ENSP00000308774
ENSBTAP00000012475
ENSBTAP00000012474
ENSBTAP00000010060
ENSP00000369860
ENSBTAP00000007669
ENSBTAP00000002193
XP_010987122.1
ENSMUSP00000033123-D2
ENSBTAP00000027798-D5
ENSBTAP00000022078-D2
ENSBTAP00000041243
ENSBTAP00000014296
ENSBTAP00000027357
ENSBTAP00000041298
ENSBTAP00000041324-D2
XP_010981253.1
ENSBTAP00000025453
ENSBTAP00000009020
ENSBTAP00000001925
ENSBTAP00000022778
ENSBTAP00000041260
XP_010981240.1-D2
ENSBTAP00000004992
ENSBTAP00000011748
ENSBTAP00000026549
ENSCAFP00000035216
XP_010981231.1
ENSBTAP00000002033-D2
ENSP00000446833
ENSBTAP00000014072
ENSBTAP00000051619-D5
ENSBTAP00000014888
ENSBTAP00000027067
ENSBTAP00000010982
ENSBTAP00000019758
ENSBTAP00000021426
ENSBTAP00000027731
ENSBTAP00000029099
XP_010985590.1
ENSBTAP00000019719
ENSBTAP00000016836
ENSBTAP00000053146
ENSBTAP00000056389-D148
ENSBTAP00000013855
ENSBTAP00000020755
ENSBTAP00000040478-D2
ENSBTAP00000018267
ENSBTAP00000016824
ENSCAFP00000026742
XP_010989468.1
ENSBTAP00000020259
ENSBTAP00000053664
ENSBTAP00000016977
ENSBTAP00000035035
XP_010982185.1-D4
ENSBTAP00000019462
ENSBTAP00000036518
ENSBTAP00000017197
ENSBTAP00000020493
ENSP00000421689
ENSCAFP00000031850
ENSBTAP00000026575-D2
ENSBTAP00000013389
ENSCAFP00000027077
ENSBTAP00000022793
ENSCAFP00000008630-D2
ENSBTAP00000010601-D13
ENSBTAP00000027060
ENSBTAP00000014091
XP_010993993.1-D3
ENSBTAP00000053509
ENSBTAP00000015463
ENSBTAP00000008902
XP_010975803.1-D3
ENSBTAP00000008955
ENSCAFP00000023396-D19
ENSBTAP00000032310
ENSBTAP00000006796
ENSBTAP00000020876
ENSCAFP00000032459-D6
XP_010976807.1
XP_010976865.1
ENSBTAP00000020656
ENSBTAP00000006412-D2
ENSCAFP00000009020
ENSBTAP00000040212
ENSBTAP00000021364
ENSBTAP00000021358
ENSBTAP00000021357
XP_010998289.1
ENSBTAP00000037446
ENSBTAP00000016742
ENSBTAP00000016741
XP_010979903.1
ENSBTAP00000028448
ENSBTAP00000024829
ENSBTAP00000034366
ENSP00000296440-D3
ENSMUSP00000061958-D2
ENSBTAP00000026080
ENSBTAP00000014602
ENSBTAP00000000853
XP_010995083.1-D2
ENSBTAP00000000851
XP_010979923.1
ENSBTAP00000037438
ENSBTAP00000027109
ENSBTAP00000040945
ENSBTAP00000032718
ENSBTAP00000017903-D14
ENSP00000362751
ENSBTAP00000029226
ENSBTAP00000053496
ENSCAFP00000029997
ENSBTAP00000003990
ENSCAFP00000029989
ENSP00000356917-D2
ENSBTAP00000050891
ENSCAFP00000029980
ENSBTAP00000020318
ENSBTAP00000020327
XP_010982684.1
ENSP00000392147
ENSBTAP00000020093
ENSP00000324173
XP_010982643.1
ENSBTAP00000013577
XP_010982639.1-D6
ENSBTAP00000017706
ENSP00000232974-D354
ENSCAFP00000029901
ENSBTAP00000015677
XP_010982632.1
ENSBTAP00000009123
ENSBTAP00000009144
ENSCAFP00000032459-D14
ENSBTAP00000017067
ENSBTAP00000017069
ENSCAFP00000029837
ENSBTAP00000016929
ENSBTAP00000016930
ENSBTAP00000017963
ENSBTAP00000020433
ENSBTAP00000006162
ENSCAFP00000029808-D2
XP_010982606.1
ENSMUSP00000042785-D3
XP_010982601.1
ENSBTAP00000004393
ENSBTAP00000032683
ENSBTAP00000016123
ENSMUSP00000028160
ENSBTAP00000021584
ENSBTAP00000018807-D3
ENSBTAP00000016302
ENSBTAP00000032672
ENSBTAP00000015044
ENSBTAP00000055630
ENSBTAP00000055747
XP_010982580.1
ENSBTAP00000020526
ENSP00000412922
XP_010982576.1
XP_010982575.1
ENSBTAP00000020333
ENSBTAP00000020395
ENSBTAP00000020398
ENSBTAP00000027913-D4
ENSCAFP00000029996-D3
ENSBTAP00000040706
XP_010982560.1
ENSBTAP00000016559
ENSBTAP00000016564
ENSBTAP00000016565
ENSBTAP00000047274
ENSP00000378093-D3
ENSBTAP00000048693
ENSBTAP00000054607
ENSBTAP00000014030
ENSBTAP00000014049
XP_010982543.1
ENSBTAP00000023834
ENSBTAP00000002513
ENSBTAP00000032642
ENSBTAP00000040665
ENSBTAP00000025995
ENSBTAP00000020514
XP_010982535.1
XP_010982534.1
ENSBTAP00000025912
XP_010982531.1
ENSBTAP00000027059
ENSCAFP00000029603
ENSBTAP00000027070
ENSBTAP00000027072
ENSBTAP00000005512
ENSBTAP00000011496
XP_010982523.1
ENSBTAP00000027649
ENSBTAP00000017383
ENSBTAP00000053924
ENSMUSP00000075167
XP_010973677.1
XP_010973678.1
ENSBTAP00000029190
ENSBTAP00000005969
ENSBTAP00000028257
ENSBTAP00000010939
ENSBTAP00000014315
ENSBTAP00000014316
ENSBTAP00000032592
ENSBTAP00000000493
ENSBTAP00000055720
ENSBTAP00000040529
ENSBTAP00000024905
ENSBTAP00000040521
ENSBTAP00000005344
ENSBTAP00000005345
ENSBTAP00000006842
ENSBTAP00000028493
ENSCAFP00000029435
ENSBTAP00000040428
ENSBTAP00000019538
ENSBTAP00000025261
ENSBTAP00000007892
ENSBTAP00000033736
ENSBTAP00000027302
ENSBTAP00000054227
ENSBTAP00000040467
ENSMUSP00000067964
ENSBTAP00000017114
ENSBTAP00000008634
ENSBTAP00000000060
ENSP00000349929
ENSBTAP00000001782
ENSBTAP00000001784
ENSBTAP00000040372
ENSBTAP00000017746
XP_010997915.1
XP_010997917.1
ENSBTAP00000029233
ENSBTAP00000015353
ENSBTAP00000015357
ENSCAFP00000026085-D11
ENSCAFP00000031806
ENSBTAP00000000051
ENSMUSP00000015011
ENSBTAP00000005418
ENSBTAP00000026283
ENSBTAP00000020090
ENSBTAP00000002385
ENSBTAP00000009855
ENSBTAP00000005932
ENSBTAP00000013992
ENSMUSP00000109585-D2
ENSBTAP00000023729
ENSMUSP00000028280
ENSBTAP00000011748-D2
ENSBTAP00000045318
ENSBTAP00000040011
ENSBTAP00000032954
ENSBTAP00000019792
ENSBTAP00000016780-D2
XP_010994403.1-D2
ENSCAFP00000035507
XP_010977374.1
ENSBTAP00000029071-D12
ENSBTAP00000009615
ENSBTAP00000018140
ENSP00000384004
ENSBTAP00000002462
XP_010984970.1-D4
ENSBTAP00000008749
ENSBTAP00000002003
XP_010977368.1
ENSBTAP00000042945
ENSBTAP00000033519
ENSCAFP00000005263
ENSP00000416290
ENSBTAP00000001309-D5
ENSBTAP00000001313
ENSP00000319192
ENSBTAP00000017240
ENSBTAP00000017850-D6
ENSBTAP00000053493
ENSBTAP00000026930
ENSP00000442739-D2
ENSBTAP00000053266
ENSBTAP00000026317
ENSBTAP00000018734
ENSBTAP00000053482
ENSBTAP00000001886
ENSBTAP00000008971
XP_010979214.1
ENSBTAP00000020675
ENSBTAP00000021386-D4
ENSBTAP00000024525
ENSCAFP00000011425
ENSCAFP00000011306
ENSBTAP00000024347
ENSBTAP00000022100
ENSBTAP00000026622-D3
ENSP00000437652
ENSBTAP00000030687
ENSBTAP00000028958-D2
ENSBTAP00000030686
ENSBTAP00000005472
ENSBTAP00000056048
ENSCAFP00000010711-D2
ENSBTAP00000024072-D2
XP_010978911.1-D4
ENSBTAP00000023198-D2
XP_010978906.1
ENSBTAP00000052105
ENSCAFP00000014864
XP_010978890.1
ENSBTAP00000020886
XP_010978886.1
ENSBTAP00000019736
ENSBTAP00000019737
ENSBTAP00000019738-D2
ENSCAFP00000035596
ENSBTAP00000021782
ENSBTAP00000023525
ENSBTAP00000014463
ENSBTAP00000016912
ENSBTAP00000016915
ENSBTAP00000016916
ENSBTAP00000016918
ENSCAFP00000016783
ENSBTAP00000015372
ENSBTAP00000056540-D2
ENSBTAP00000009302
ENSBTAP00000015441
ENSCAFP00000016846
ENSBTAP00000047874
ENSP00000452479
XP_010987745.1
ENSBTAP00000015922-D4
ENSBTAP00000012628-D2
XP_010977759.1-D3
ENSBTAP00000009334
XP_010994050.1
ENSBTAP00000004167-D2
XP_010979090.1
ENSBTAP00000005296
XP_010979093.1
XP_010979092.1
ENSBTAP00000000502
ENSBTAP00000048749
ENSBTAP00000020365
ENSBTAP00000000941
ENSBTAP00000029752
ENSBTAP00000042240
ENSBTAP00000013231
ENSBTAP00000010780
ENSBTAP00000010773
XP_010979104.1-D4
ENSBTAP00000017392
XP_010979108.1-D2
ENSCAFP00000014840
XP_010987675.1-D252
ENSBTAP00000055704
ENSBTAP00000013318
ENSBTAP00000003094
ENSBTAP00000003076
ENSBTAP00000006317-D312
ENSBTAP00000026008
ENSBTAP00000054571
ENSBTAP00000027359
ENSBTAP00000007571
ENSBTAP00000013893
ENSBTAP00000013909
XP_010994430.1
ENSP00000300850
ENSMUSP00000130004-D120
ENSMUSP00000112927-D2
ENSBTAP00000009899
XP_010994437.1
ENSBTAP00000003027
ENSBTAP00000003026
ENSMUSP00000038229-D3
ENSBTAP00000023537
ENSP00000369674
ENSP00000437781-D413
ENSMUSP00000130004-D140
ENSBTAP00000004443
ENSBTAP00000042462
ENSBTAP00000004433
XP_010994451.1
ENSBTAP00000018503
ENSP00000348489
ENSBTAP00000011995
ENSMUSP00000130004-D53
ENSP00000391989-D406
ENSP00000437781-D349
ENSBTAP00000009348
ENSBTAP00000048203
ENSBTAP00000014406
ENSP00000253159-D66
ENSP00000391989-D283
ENSBTAP00000028271
ENSBTAP00000020595
ENSCAFP00000031993-D3
ENSBTAP00000020579
ENSBTAP00000024072
ENSBTAP00000054338
ENSBTAP00000018167
ENSP00000219782
ENSBTAP00000014478
ENSBTAP00000010451
ENSBTAP00000010454
ENSP00000381835
ENSBTAP00000021258
ENSBTAP00000029038-D2
ENSCAFP00000025096
ENSBTAP00000006619
ENSCAFP00000025129
ENSCAFP00000031554
ENSBTAP00000017178
XP_010994497.1
ENSCAFP00000025178
ENSBTAP00000042857
ENSP00000263025
ENSBTAP00000011382
ENSP00000331127
ENSBTAP00000011384
ENSBTAP00000011388
ENSCAFP00000025225
ENSBTAP00000023981-D2
ENSBTAP00000037175
ENSBTAP00000023952
ENSBTAP00000023384
ENSBTAP00000042875
ENSBTAP00000025586
ENSBTAP00000025587
ENSBTAP00000008595
ENSBTAP00000019507
ENSBTAP00000019510
ENSBTAP00000028315
ENSBTAP00000013621
ENSBTAP00000053381
ENSBTAP00000008061
ENSBTAP00000002098
XP_010998614.1-D2
XP_010989219.1
ENSBTAP00000026023
ENSBTAP00000031700
ENSP00000285670
ENSBTAP00000017155
XP_010975727.1
ENSBTAP00000026278-D2
XP_010976835.1
ENSBTAP00000021587-D8
ENSBTAP00000012779-D2
ENSBTAP00000056611
ENSBTAP00000006855
ENSBTAP00000052314
XP_010977439.1
ENSBTAP00000004003
ENSBTAP00000026661
ENSBTAP00000007938-D8
ENSBTAP00000024171
ENSBTAP00000004386
ENSMUSP00000100725-D24
ENSBTAP00000012261
XP_010988350.1
ENSMUSP00000105904-D9
ENSBTAP00000039940
ENSBTAP00000008367
XP_010976506.1
ENSBTAP00000005346-D2
ENSBTAP00000041759
ENSP00000410245
ENSBTAP00000049275
ENSBTAP00000002695
ENSBTAP00000002699
ENSBTAP00000020193
ENSBTAP00000020196
ENSBTAP00000055733
ENSBTAP00000004325
ENSBTAP00000042040
ENSBTAP00000024059
ENSBTAP00000020709-D2
ENSP00000394681-D17
ENSP00000452387
ENSP00000447537
ENSP00000257895
ENSBTAP00000015829
ENSBTAP00000027539-D5
ENSBTAP00000027540-D2
ENSBTAP00000027541
ENSBTAP00000011922
ENSBTAP00000011924
ENSBTAP00000041588
XP_010978532.1-D3
ENSBTAP00000008193
ENSBTAP00000008194-D2
XP_010996045.1
ENSBTAP00000008200
ENSCAFP00000030304-D2
ENSBTAP00000027872
ENSBTAP00000015682
ENSBTAP00000015695
ENSBTAP00000015719
ENSBTAP00000043388
ENSBTAP00000015987
ENSMUSP00000111875-D2
ENSBTAP00000015996
ENSBTAP00000012731
ENSBTAP00000007991
ENSBTAP00000007993
ENSBTAP00000043340
ENSBTAP00000043333
ENSBTAP00000048378
ENSBTAP00000028494
ENSBTAP00000020111
XP_010977006.1-D2
ENSBTAP00000020114
ENSP00000380781
ENSMUSP00000096170
ENSBTAP00000025739
ENSBTAP00000025736
ENSBTAP00000021751
ENSCAFP00000025111
ENSBTAP00000021755
ENSP00000414093
XP_010992131.1
ENSBTAP00000003273
ENSBTAP00000049231
XP_010992154.1
ENSBTAP00000007968
ENSBTAP00000007973
ENSBTAP00000011642
ENSCAFP00000024289
ENSBTAP00000022524
ENSBTAP00000053902
ENSMUSP00000062086
ENSP00000431971
ENSCAFP00000024262-D2
ENSBTAP00000029084
ENSBTAP00000029090-D2
XP_010998105.1
ENSBTAP00000044062
ENSBTAP00000001013
XP_010993945.1-D3
ENSCAFP00000023972
ENSBTAP00000016768
XP_010987675.1-D223
ENSP00000437781-D418
ENSBTAP00000027132
ENSBTAP00000048143
ENSBTAP00000015969
ENSBTAP00000019232
ENSMUSP00000115941
ENSCAFP00000020489
ENSCAFP00000011997-D2
ENSBTAP00000000448
ENSBTAP00000000450
ENSBTAP00000010389
ENSBTAP00000019073
ENSBTAP00000014098
ENSBTAP00000012781
ENSBTAP00000005368
ENSBTAP00000004717
ENSBTAP00000019617
ENSBTAP00000007165
ENSBTAP00000007169
ENSBTAP00000041883
XP_010979031.1
ENSBTAP00000005327
ENSBTAP00000015883-D2
ENSBTAP00000027915
XP_010990001.1
ENSBTAP00000045492-D2
ENSBTAP00000008300-D2
ENSBTAP00000001851
ENSBTAP00000032364
ENSBTAP00000054790
ENSBTAP00000026801
ENSBTAP00000046126
XP_010985990.1-D2
ENSBTAP00000005061
ENSP00000270451-D1088
XP_010988066.1
ENSBTAP00000006917
ENSP00000386074
ENSBTAP00000020447
ENSBTAP00000009749
ENSBTAP00000007713
XP_010988058.1
XP_010989886.1-D2
ENSBTAP00000017260-D2
ENSCAFP00000024284
ENSBTAP00000047045
ENSBTAP00000003961-D5
ENSBTAP00000054213
ENSBTAP00000020939
XP_010978957.1-D4
ENSBTAP00000014458
ENSBTAP00000007925-D2
XP_010984173.1
ENSP00000276201
ENSMUSP00000110886-D30
ENSBTAP00000056279
XP_010984170.1
ENSBTAP00000054751
ENSCAFP00000027185
ENSBTAP00000055299
ENSBTAP00000008696-D2
XP_010972871.1-D3
ENSBTAP00000001337
ENSBTAP00000026053
ENSBTAP00000003384
XP_010984160.1
ENSBTAP00000015927
ENSBTAP00000004016
ENSCAFP00000029966
ENSBTAP00000052290
XP_010992422.1
ENSBTAP00000010976
ENSBTAP00000048217
ENSBTAP00000040594
ENSBTAP00000023316
ENSBTAP00000009774
ENSBTAP00000034684
ENSBTAP00000021616-D2
XP_010992444.1
XP_010992447.1
ENSBTAP00000021621
ENSCAFP00000021172
ENSBTAP00000005861
ENSBTAP00000026197
ENSBTAP00000026199
ENSCAFP00000021066
ENSBTAP00000034691
ENSBTAP00000025926
ENSBTAP00000047776
ENSP00000367356-D2
ENSBTAP00000010741
ENSBTAP00000053787
ENSP00000443880
ENSBTAP00000007478-D2
XP_010984746.1
ENSBTAP00000022251
ENSBTAP00000017986
ENSBTAP00000007945
ENSBTAP00000007950
ENSBTAP00000034705
ENSBTAP00000007953
ENSBTAP00000007955
ENSBTAP00000034708
ENSBTAP00000034709
ENSBTAP00000009316
ENSBTAP00000010092
ENSBTAP00000027135
ENSBTAP00000000033
ENSBTAP00000021217
ENSBTAP00000011107
ENSCAFP00000019919-D3
ENSBTAP00000034638
ENSBTAP00000003533-D2
ENSBTAP00000013173
ENSBTAP00000012443
ENSBTAP00000020882
ENSBTAP00000020897
XP_010980018.1
ENSBTAP00000027732
ENSBTAP00000053314
ENSBTAP00000004550
ENSBTAP00000013031
ENSP00000354927
ENSBTAP00000010719
ENSBTAP00000051279
ENSP00000225726-D3
ENSBTAP00000028046
ENSBTAP00000028047
ENSBTAP00000028048-D2
ENSBTAP00000028049
ENSBTAP00000034654
ENSBTAP00000025884
ENSBTAP00000025884-D2
ENSBTAP00000022347
ENSBTAP00000006196
ENSBTAP00000040327
ENSBTAP00000009744
ENSBTAP00000024509
ENSBTAP00000024514
ENSBTAP00000053220
XP_010982289.1
ENSBTAP00000001791-D2
ENSBTAP00000016216-D2
ENSBTAP00000019440
ENSBTAP00000021210
ENSP00000335618
ENSBTAP00000003145
[truncated: 11,401 more rows]

## Sheet: ES-M
List of expressed genes in Even reindeer scapular adipose tissue in male reindeer (ES-M)
ENSBTAP00000022911-D2
ENSBTAP00000013788
ENSP00000367828
XP_010973972.1
ENSBTAP00000019327
ENSBTAP00000034331
ENSBTAP00000018759-D2
ENSCAFP00000034988-D2
ENSBTAP00000018759
ENSBTAP00000022720
ENSP00000403644
ENSMUSP00000122855-D2
ENSCAFP00000005014
ENSBTAP00000007229
ENSCAFP00000014683
ENSBTAP00000006675
ENSBTAP00000048822
ENSBTAP00000008907
XP_010978847.1
ENSBTAP00000010141
ENSBTAP00000053335
ENSBTAP00000030839-D2
ENSBTAP00000030839
ENSBTAP00000055181
XP_010992317.1
ENSBTAP00000012219
ENSBTAP00000026118-D4
ENSBTAP00000016838
ENSBTAP00000042661
ENSBTAP00000013256
ENSBTAP00000042644
ENSCAFP00000000863
ENSP00000320485-D2
ENSBTAP00000048900-D3
ENSCAFP00000000876
ENSBTAP00000007442
ENSBTAP00000024571
ENSBTAP00000054847
ENSBTAP00000038897
ENSBTAP00000015295
ENSBTAP00000011263
ENSBTAP00000042471
ENSBTAP00000014382
ENSP00000356056
ENSBTAP00000013647
ENSCAFP00000000937-D3
ENSCAFP00000000941
ENSBTAP00000039684
ENSBTAP00000039682
XP_010993300.1
ENSCAFP00000000987
ENSMUSP00000045912-D3
ENSBTAP00000003662
ENSBTAP00000001699
ENSBTAP00000020180
ENSBTAP00000037502
ENSBTAP00000011256
ENSBTAP00000026753
ENSBTAP00000010089
ENSBTAP00000054449
ENSCAFP00000030412
ENSCAFP00000001095
ENSCAFP00000032409
ENSBTAP00000014748-D2
ENSMUSP00000095025
XP_010975037.1
ENSBTAP00000003895-D3
XP_010975033.1
XP_010975032.1
ENSBTAP00000019270
ENSBTAP00000019271
ENSBTAP00000007309
ENSBTAP00000042173
ENSBTAP00000042177
ENSBTAP00000042078
ENSBTAP00000042087
XP_010984164.1-D2
ENSP00000355736
ENSBTAP00000001212
ENSBTAP00000035166-D2
ENSMUSP00000132095
ENSBTAP00000056042
XP_010996737.1
XP_010995229.1-D8
ENSBTAP00000054096
ENSBTAP00000005080
ENSBTAP00000015994
ENSBTAP00000027892
ENSBTAP00000032466
XP_010996757.1
ENSBTAP00000000841
ENSBTAP00000006001
ENSBTAP00000025533
ENSBTAP00000014515
ENSBTAP00000021234
ENSBTAP00000032473
ENSBTAP00000015324
ENSBTAP00000021306
ENSCAFP00000020886-D3
ENSBTAP00000032431
XP_010996322.1-D4
ENSCAFP00000029352
ENSBTAP00000044609
ENSBTAP00000044617
ENSBTAP00000028205
ENSBTAP00000002476
XP_010996336.1
ENSMUSP00000010298
XP_010996340.1
ENSBTAP00000000568
ENSBTAP00000004669
ENSBTAP00000050158
ENSBTAP00000009333
ENSBTAP00000003239
ENSBTAP00000002438
XP_010980933.1
ENSBTAP00000003881
ENSBTAP00000004890-D3
ENSBTAP00000006309
XP_010980928.1
XP_010980926.1
ENSBTAP00000014427
ENSBTAP00000052492
ENSBTAP00000026560
ENSCAFP00000014703
ENSBTAP00000044208
ENSBTAP00000022133
ENSP00000396995
ENSBTAP00000008153
ENSBTAP00000028747
ENSBTAP00000005164
ENSBTAP00000027887
ENSBTAP00000008257
ENSBTAP00000002955
ENSBTAP00000021613
XP_010988373.1
ENSBTAP00000016588
ENSBTAP00000016022
ENSBTAP00000025657
ENSBTAP00000025661
ENSCAFP00000013746-D2
ENSP00000377995-D5
ENSBTAP00000002092-D3
ENSBTAP00000034269-D4
ENSBTAP00000032322
ENSBTAP00000032330
ENSBTAP00000013467
ENSBTAP00000004952
ENSBTAP00000008683
ENSBTAP00000022472
ENSBTAP00000020184-D2
ENSBTAP00000007129
ENSBTAP00000040120
ENSBTAP00000002896
ENSBTAP00000006361
ENSBTAP00000006363-D3
ENSBTAP00000034515
ENSBTAP00000002418
ENSBTAP00000002419
ENSCAFP00000028937
ENSBTAP00000002420
ENSBTAP00000052672
ENSBTAP00000000588
XP_010984031.1
ENSBTAP00000051325
ENSBTAP00000032379
ENSBTAP00000016991
ENSP00000253159-D175
ENSP00000391989-D313
ENSBTAP00000020923
ENSBTAP00000017168
ENSBTAP00000018422
XP_010984009.1
ENSBTAP00000018801
ENSP00000377823
ENSBTAP00000027690
ENSBTAP00000027695
ENSBTAP00000009438
ENSBTAP00000016972
ENSBTAP00000009440
ENSBTAP00000003871-D2
XP_010972583.1-D2
ENSBTAP00000015476
ENSBTAP00000019753
ENSCAFP00000010845
XP_010972586.1
XP_010978717.1-D2
ENSMUSP00000024078
XP_010972589.1
ENSBTAP00000018899
ENSBTAP00000028134
ENSBTAP00000038769
ENSBTAP00000000560
ENSBTAP00000000566
ENSBTAP00000000570-D2
ENSP00000400932
ENSBTAP00000025249
ENSBTAP00000015105
ENSBTAP00000012783
XP_010988636.1-D4
ENSBTAP00000044670
ENSBTAP00000000557
ENSBTAP00000026774
ENSBTAP00000053361
ENSBTAP00000000304
ENSBTAP00000000305
ENSBTAP00000020625
XP_010981992.1
ENSBTAP00000001895
XP_010981995.1
ENSBTAP00000014907
ENSBTAP00000007693
XP_010982002.1
ENSBTAP00000001526
ENSCAFP00000030798
ENSBTAP00000004546-D3
ENSBTAP00000004546-D2
ENSP00000237283
ENSP00000301587-D2
ENSBTAP00000002294-D4
ENSBTAP00000002297
ENSBTAP00000037546
ENSBTAP00000021934
ENSCAFP00000010477-D3
ENSBTAP00000012920
ENSMUSP00000132758
ENSBTAP00000012740
ENSBTAP00000020200
ENSBTAP00000007075
ENSBTAP00000010673
ENSP00000398273
ENSBTAP00000026270
ENSBTAP00000037736
ENSCAFP00000016799-D2
ENSBTAP00000029308
ENSP00000242728
XP_010973159.1
ENSBTAP00000026562
ENSBTAP00000008649
ENSBTAP00000015392
ENSBTAP00000015397
ENSBTAP00000027653
XP_010981956.1-D138
ENSBTAP00000036285
ENSCAFP00000015517-D3
ENSBTAP00000014350-D110
ENSBTAP00000001290
ENSBTAP00000024770
XP_010973133.1
ENSBTAP00000015726
ENSBTAP00000015737
ENSBTAP00000056548
ENSBTAP00000009131
XP_010973140.1
ENSBTAP00000014880
ENSBTAP00000054423
ENSBTAP00000030923
ENSP00000364561
ENSBTAP00000017171
ENSBTAP00000007630
ENSP00000366853-D185
ENSP00000437781-D428
ENSBTAP00000002872
ENSBTAP00000053765
ENSBTAP00000003688-D8
XP_010986053.1
XP_010986050.1
ENSBTAP00000031108
ENSMUSP00000108738-D2
ENSBTAP00000043951-D2
XP_010993658.1
XP_010993659.1
ENSBTAP00000016314
ENSP00000216264
ENSBTAP00000029061
ENSMUSP00000016172
ENSBTAP00000007346
ENSBTAP00000049722
ENSP00000370419
ENSBTAP00000052186
XP_010997210.1
ENSBTAP00000005830
XP_010988680.1
ENSBTAP00000022956
ENSCAFP00000025652
ENSBTAP00000046086
ENSMUSP00000120516-D38
ENSBTAP00000016409
ENSBTAP00000009405
XP_010988691.1
ENSBTAP00000046374
ENSCAFP00000031103
ENSBTAP00000004772
ENSBTAP00000021084
ENSBTAP00000021080
ENSBTAP00000029304
ENSP00000364324
ENSP00000364561-D2
ENSCAFP00000024137
ENSBTAP00000008060
ENSBTAP00000023642
ENSBTAP00000023625
XP_010987390.1
ENSMUSP00000108224
ENSBTAP00000019893
ENSBTAP00000023648
ENSP00000355293-D21
ENSBTAP00000013298
ENSBTAP00000006985
ENSBTAP00000006984
ENSCAFP00000034094
ENSCAFP00000034164
ENSCAFP00000007936
ENSBTAP00000049917
ENSBTAP00000049917-D4
ENSBTAP00000055877-D3
ENSBTAP00000010856
XP_010982508.1
ENSBTAP00000017292
XP_010989912.1
XP_010989908.1
ENSBTAP00000008192
XP_010992753.1-D3
XP_010993686.1-D2
ENSBTAP00000014523
ENSBTAP00000010660
ENSBTAP00000002520
ENSP00000345826
ENSBTAP00000024031-D2
XP_010989925.1
ENSBTAP00000005055
ENSBTAP00000022232
ENSBTAP00000054341
ENSCAFP00000032126
ENSMUSP00000127452
ENSBTAP00000025006
ENSBTAP00000025007
ENSBTAP00000051455-D3
ENSBTAP00000005773
ENSBTAP00000015842
ENSBTAP00000020076
ENSBTAP00000039119
ENSBTAP00000055507
ENSP00000252996
ENSBTAP00000028723
ENSMUSP00000029082-D2
ENSBTAP00000019202
ENSBTAP00000019208
ENSBTAP00000042296
ENSBTAP00000003974
XP_010986175.1
XP_010986155.1-D6
XP_010986157.1
ENSBTAP00000021795
XP_010986158.1
ENSBTAP00000020676
ENSBTAP00000020699
ENSP00000334294
ENSBTAP00000007879
ENSBTAP00000002387
ENSBTAP00000042417
ENSBTAP00000013703
ENSBTAP00000006468
ENSBTAP00000047731-D2
ENSBTAP00000002574
ENSBTAP00000042516
ENSBTAP00000019648
XP_010995324.1
ENSBTAP00000028109
ENSBTAP00000009858
ENSBTAP00000042610
XP_010995309.1
ENSBTAP00000022161
ENSBTAP00000022163
ENSBTAP00000053870
ENSBTAP00000039130
ENSBTAP00000039131
ENSBTAP00000055562
ENSBTAP00000015480
ENSBTAP00000015485
ENSBTAP00000029107
ENSBTAP00000050801
XP_010995293.1
ENSBTAP00000042405
ENSBTAP00000009488
ENSP00000370891
ENSCAFP00000028191-D3
ENSBTAP00000025042
ENSBTAP00000025044
ENSBTAP00000042518
ENSBTAP00000051530
XP_010986583.1
ENSBTAP00000001744
ENSBTAP00000015189
ENSBTAP00000001091-D2
ENSBTAP00000020438
ENSCAFP00000032834
ENSBTAP00000027256
ENSBTAP00000018273
ENSBTAP00000018301
ENSBTAP00000039134
ENSBTAP00000053813
ENSBTAP00000039639
ENSBTAP00000017511
ENSBTAP00000017523
ENSP00000254963
XP_010986551.1
ENSBTAP00000008640
ENSMUSP00000086938
ENSBTAP00000011100
ENSBTAP00000011104
ENSBTAP00000018013
ENSCAFP00000009238
ENSBTAP00000010416
XP_010986538.1
ENSBTAP00000025981
ENSBTAP00000021616-D3
ENSP00000369465-D2
ENSBTAP00000023684
ENSBTAP00000038737
ENSBTAP00000015362
ENSBTAP00000004943
ENSBTAP00000026000
ENSBTAP00000012098
XP_010996637.1
ENSBTAP00000032645
ENSBTAP00000008383
ENSBTAP00000016475
XP_010996622.1
ENSBTAP00000007505-D2
ENSBTAP00000042386
ENSBTAP00000048799
ENSBTAP00000027058
XP_010985235.1
ENSBTAP00000027870
ENSBTAP00000016647
ENSBTAP00000019217
ENSCAFP00000026056-D2
ENSBTAP00000008398
ENSBTAP00000008382
ENSCAFP00000026061
ENSBTAP00000055967
ENSBTAP00000003035
ENSBTAP00000043047
ENSP00000219689
ENSBTAP00000025118
ENSBTAP00000025119
ENSMUSP00000066882
ENSBTAP00000024028
ENSBTAP00000043258
ENSBTAP00000023487
ENSMUSP00000055934
ENSBTAP00000053847-D2
ENSBTAP00000028854
ENSBTAP00000028853
XP_010980850.1
ENSBTAP00000024700
ENSBTAP00000043119
ENSBTAP00000008458
ENSBTAP00000008456
ENSBTAP00000054288
ENSBTAP00000001859
ENSP00000327916
ENSBTAP00000026109
ENSBTAP00000037276
ENSBTAP00000025864
ENSBTAP00000005166
ENSBTAP00000002710
ENSBTAP00000021939
XP_010980893.1-D2
ENSBTAP00000054268
ENSBTAP00000027632
XP_010980901.1-D2
ENSMUSP00000119975
ENSBTAP00000007264
ENSBTAP00000043570
ENSBTAP00000028094
ENSBTAP00000043638-D3
ENSCAFP00000027442
ENSP00000382280-D16
ENSBTAP00000021265
ENSBTAP00000027175
ENSBTAP00000056473
ENSBTAP00000043763
ENSBTAP00000006307
ENSBTAP00000006308
XP_010981180.1
ENSBTAP00000028684
ENSBTAP00000028683
ENSBTAP00000024087
ENSBTAP00000011499
ENSBTAP00000043645
XP_010978333.1
ENSBTAP00000037293
ENSBTAP00000004656-D2
ENSBTAP00000019422
ENSBTAP00000019746
ENSBTAP00000019741
XP_010978340.1
ENSBTAP00000007391
ENSBTAP00000025157
ENSBTAP00000010711
ENSBTAP00000015420
ENSBTAP00000005062
ENSBTAP00000019489-D2
ENSCAFP00000028918-D5
ENSBTAP00000031373
ENSP00000441449-D4
ENSBTAP00000027075
XP_010996305.1
ENSBTAP00000018812
ENSBTAP00000042249
ENSBTAP00000005300-D4
ENSBTAP00000006581
ENSP00000281474
ENSBTAP00000007175
ENSP00000400329
ENSBTAP00000015149
ENSBTAP00000003435
ENSBTAP00000013634
ENSBTAP00000053852
ENSBTAP00000025207
ENSBTAP00000051164
ENSBTAP00000024017
ENSBTAP00000032681
ENSBTAP00000018631
ENSBTAP00000032677
ENSBTAP00000011042
XP_010995949.1
ENSBTAP00000053742
ENSBTAP00000025508
ENSBTAP00000004132
ENSBTAP00000018708
ENSBTAP00000028704
ENSBTAP00000009785
ENSBTAP00000013028
ENSP00000354519
ENSBTAP00000018131
ENSCAFP00000004967-D2
ENSBTAP00000003425
ENSBTAP00000010492
ENSBTAP00000011505
ENSBTAP00000011502
ENSBTAP00000011498-D2
ENSBTAP00000053182
XP_010997239.1
ENSBTAP00000006666-D3
ENSBTAP00000009814
ENSBTAP00000015152
ENSBTAP00000009971
ENSBTAP00000043066
ENSBTAP00000018304
ENSBTAP00000018285
XP_010985517.1-D3
XP_010985517.1
ENSP00000347152
ENSBTAP00000017209
ENSBTAP00000003978
XP_010993964.1-D6
ENSBTAP00000003040
ENSBTAP00000000200
ENSP00000303427
ENSBTAP00000026871
ENSCAFP00000031019
ENSBTAP00000019302
ENSBTAP00000019299
ENSCAFP00000030328-D3
ENSBTAP00000019297
XP_010978690.1
ENSBTAP00000019294
ENSBTAP00000044312
ENSBTAP00000033452
ENSBTAP00000009341
ENSBTAP00000027115-D2
ENSCAFP00000029790
XP_010973698.1
ENSBTAP00000028701
ENSCAFP00000029146-D2
ENSCAFP00000033088-D7
ENSBTAP00000002697
ENSBTAP00000055761
XP_010985125.1-D2
ENSBTAP00000049659
ENSCAFP00000027803
ENSCAFP00000032153
ENSBTAP00000026189
ENSP00000313274
ENSBTAP00000019649
ENSBTAP00000056387
XP_010989865.1
ENSBTAP00000008987
ENSBTAP00000025376
ENSBTAP00000006527
ENSBTAP00000048902-D2
ENSCAFP00000024385
XP_010974894.1
ENSMUSP00000129620-D3
ENSBTAP00000013186
ENSBTAP00000013255
ENSBTAP00000028279-D2
XP_010974901.1
XP_010995449.1
ENSBTAP00000040846
ENSBTAP00000002535-D2
ENSBTAP00000002532-D2
ENSBTAP00000002529
ENSBTAP00000024352
ENSMUSP00000049460
ENSBTAP00000050925
ENSBTAP00000021623
ENSBTAP00000040899-D2
XP_010974925.1-D4
ENSBTAP00000015625
XP_010974929.1
YP_001488950.1-D2
ENSBTAP00000026406
ENSCAFP00000023887
ENSP00000447121
XP_010974947.1
ENSBTAP00000039689
ENSBTAP00000054142
ENSCAFP00000023616
ENSBTAP00000048980
ENSBTAP00000012706
ENSBTAP00000012705
ENSBTAP00000012704
ENSBTAP00000029285
ENSBTAP00000005808
ENSCAFP00000022289
ENSBTAP00000011607
ENSBTAP00000026361
ENSBTAP00000022858
ENSBTAP00000027888
ENSP00000263734-D2
ENSCAFP00000003811-D2
ENSBTAP00000022215
ENSBTAP00000010428-D2
ENSBTAP00000015658
ENSBTAP00000041096
ENSP00000216513
ENSMUSP00000026693-D591
ENSP00000437781-D374
ENSP00000334113
ENSCAFP00000034953
ENSBTAP00000054478
ENSCAFP00000016251-D4
ENSBTAP00000054349
ENSCAFP00000016150
XP_010995664.1
ENSP00000219271-D2
XP_010977656.1
ENSBTAP00000020889
ENSBTAP00000020867
XP_010982215.1
ENSP00000285379
ENSBTAP00000050787-D5
ENSP00000256117
ENSBTAP00000004335
ENSBTAP00000026163
ENSBTAP00000004666
ENSBTAP00000027342
ENSBTAP00000015548
XP_010986726.1
ENSBTAP00000053499
ENSBTAP00000020389
ENSP00000286234
ENSBTAP00000017783
ENSBTAP00000008903-D2
ENSBTAP00000008906
ENSBTAP00000053848-D4
ENSP00000386834
ENSBTAP00000053649
ENSBTAP00000034522
ENSCAFP00000003322
ENSBTAP00000005183
ENSBTAP00000005171
XP_010990222.1
ENSBTAP00000013715
ENSP00000387146
ENSBTAP00000019802-D2
ENSBTAP00000006322
ENSBTAP00000008872
ENSBTAP00000007743
XP_010982693.1
ENSBTAP00000024678-D2
ENSBTAP00000029225
ENSBTAP00000014400
ENSBTAP00000014398
ENSCAFP00000003492
XP_010982783.1
ENSBTAP00000005195
ENSBTAP00000005897
ENSBTAP00000054489
ENSBTAP00000017174
ENSBTAP00000046360
ENSP00000317123
ENSBTAP00000020797
ENSBTAP00000020807
XP_010982893.1
ENSBTAP00000014649
ENSP00000239223-D3
XP_010979468.1-D20
ENSBTAP00000015354
ENSCAFP00000010316
ENSBTAP00000014350-D112
ENSBTAP00000014350-D226
ENSCAFP00000010468
ENSBTAP00000033149
ENSBTAP00000015763-D2
ENSBTAP00000010098
ENSBTAP00000055522
ENSBTAP00000056392
XP_010983080.1
ENSBTAP00000014838
ENSBTAP00000006800
ENSBTAP00000006789
ENSP00000345656
ENSBTAP00000055033
ENSBTAP00000012949
ENSBTAP00000053388
ENSBTAP00000002361-D2
ENSCAFP00000029388-D2
ENSBTAP00000052906-D6
ENSBTAP00000054432
XP_010975312.1
ENSBTAP00000053345
XP_010990572.1
ENSBTAP00000025337
ENSBTAP00000054997
ENSMUSP00000122360-D2
ENSP00000367057
XP_010982059.1-D4
XP_010977091.1
ENSBTAP00000026496
XP_010977082.1
ENSBTAP00000044031
ENSBTAP00000002751
ENSBTAP00000053615-D3
ENSBTAP00000053615
ENSBTAP00000056527
ENSCAFP00000023901-D2
ENSBTAP00000055877-D4
ENSP00000366813
ENSBTAP00000011234
ENSBTAP00000011234-D2
ENSBTAP00000008139
ENSBTAP00000006028
ENSP00000370114
ENSBTAP00000054143
ENSBTAP00000004780
XP_010986466.1
ENSP00000269886-D2
ENSBTAP00000053804
XP_010986460.1
ENSBTAP00000031434
ENSBTAP00000007519
ENSBTAP00000033817
ENSBTAP00000004032
ENSCAFP00000002355-D12
ENSBTAP00000014354
ENSBTAP00000003664
ENSBTAP00000018772
ENSBTAP00000053542
ENSBTAP00000023587
ENSP00000276943-D14
ENSCAFP00000031973
ENSBTAP00000048597
XP_010991481.1-D4
XP_010985401.1
ENSMUSP00000066359-D3
ENSCAFP00000001900-D2
ENSBTAP00000018017
ENSP00000359386
XP_010977902.1-D6
XP_010977906.1
ENSBTAP00000012726
XP_010977927.1
XP_010977950.1
ENSBTAP00000028946
ENSBTAP00000003332
ENSP00000311493
ENSMUSP00000105613
XP_010993091.1
ENSBTAP00000015019
XP_010988052.1
ENSBTAP00000051405
ENSCAFP00000007695
ENSCAFP00000014103-D366
ENSBTAP00000043745
ENSBTAP00000000790
ENSBTAP00000005595
ENSBTAP00000005603
ENSBTAP00000005606
ENSCAFP00000034221
XP_010991046.1
ENSBTAP00000001863
ENSBTAP00000047681
ENSBTAP00000006992
ENSBTAP00000043649
ENSBTAP00000025032
ENSBTAP00000010066
ENSBTAP00000025758
ENSP00000272771-D2
ENSP00000272771
ENSBTAP00000024617
ENSBTAP00000024821
ENSBTAP00000014951
ENSCAFP00000014423
ENSMUSP00000110158
ENSBTAP00000023342
ENSBTAP00000023334
ENSBTAP00000023304
XP_010987931.1
ENSBTAP00000001081
ENSBTAP00000021658
XP_010987943.1
ENSBTAP00000002010
ENSBTAP00000017446
ENSBTAP00000034395
ENSBTAP00000013316-D7
ENSBTAP00000020469
ENSBTAP00000000926
XP_010988838.1
ENSBTAP00000039583
XP_010988918.1
ENSBTAP00000004639
ENSBTAP00000004638-D2
ENSBTAP00000004636
ENSBTAP00000004635
XP_010978665.1-D2
ENSBTAP00000020758
ENSBTAP00000026323
ENSCAFP00000009571
ENSBTAP00000039598
XP_010979819.1
ENSBTAP00000018248
XP_010980294.1-D2
ENSBTAP00000000740
ENSP00000353452
XP_010997886.1-D9
XP_010979827.1
ENSP00000419361
XP_010979829.1
ENSBTAP00000025128
ENSBTAP00000006685
ENSBTAP00000006679
ENSBTAP00000022152
ENSBTAP00000013108
ENSBTAP00000029045
ENSBTAP00000014799
ENSBTAP00000014796
ENSBTAP00000014792-D2
ENSBTAP00000032224
ENSBTAP00000017380
ENSBTAP00000017379
ENSBTAP00000011669
XP_010979861.1
ENSBTAP00000019285
XP_010979863.1
ENSCAFP00000016647
ENSCAFP00000016620
ENSBTAP00000052707-D2
ENSBTAP00000029886
ENSBTAP00000044349
ENSBTAP00000001918
ENSP00000324806
XP_010979873.1
ENSBTAP00000012361
ENSBTAP00000049744
ENSBTAP00000016702
ENSBTAP00000011287
ENSBTAP00000000254
ENSBTAP00000000253
ENSBTAP00000044479
ENSCAFP00000013234
ENSBTAP00000033077
ENSCAFP00000013347
ENSCAFP00000031551
XP_010993677.1
ENSBTAP00000044244
ENSBTAP00000014047
ENSBTAP00000011436
ENSBTAP00000016620
ENSP00000368691
ENSBTAP00000012183
ENSBTAP00000044166
ENSBTAP00000014475
ENSBTAP00000010857
XP_010986085.1
ENSBTAP00000044110
ENSBTAP00000026435
ENSBTAP00000044100
XP_010985985.1
ENSP00000225726-D2
ENSBTAP00000011877
ENSBTAP00000011880
ENSBTAP00000034720
ENSBTAP00000024742
ENSBTAP00000019031
ENSBTAP00000005037
ENSBTAP00000011469
ENSP00000380254-D7
ENSBTAP00000050307
ENSBTAP00000001470
ENSBTAP00000001474
ENSBTAP00000018493
ENSBTAP00000032436
ENSBTAP00000043981
ENSBTAP00000013922
ENSBTAP00000053652
ENSBTAP00000027405
ENSBTAP00000028111
ENSP00000325905
ENSBTAP00000020624
XP_010995564.1
XP_010995568.1
ENSP00000387020
ENSP00000387784
ENSCAFP00000031002
ENSBTAP00000053863
ENSBTAP00000023028
ENSBTAP00000006195
ENSMUSP00000047359
XP_010986526.1
ENSP00000332325
ENSBTAP00000039591
ENSMUSP00000132904
ENSP00000333551
ENSP00000406367
ENSBTAP00000039624
ENSBTAP00000015513
ENSCAFP00000030937-D17
ENSCAFP00000009244
ENSBTAP00000001294
ENSBTAP00000044633
ENSCAFP00000009190
ENSBTAP00000017468
ENSMUSP00000130277-D2
ENSBTAP00000009785-D2
ENSBTAP00000039585
ENSBTAP00000053526
ENSBTAP00000044595
XP_010997350.1
ENSBTAP00000005554
XP_010997390.1
ENSCAFP00000008766
ENSBTAP00000023197
XP_010989319.1-D2
ENSBTAP00000022307
ENSCAFP00000010328-D2
ENSBTAP00000027348
ENSBTAP00000018934
ENSBTAP00000017864
ENSBTAP00000018325
ENSBTAP00000023595
ENSBTAP00000005692
XP_010993348.1
ENSBTAP00000053319
ENSBTAP00000042266
ENSBTAP00000045821
ENSBTAP00000026470
ENSBTAP00000042274-D3
ENSBTAP00000012239
ENSBTAP00000025580-D2
ENSBTAP00000017629
ENSBTAP00000054787
XP_010988071.1
ENSBTAP00000036928
ENSBTAP00000030898-D3
ENSCAFP00000020263
XP_010989271.1
XP_010989272.1-D3
ENSCAFP00000012035-D2
ENSBTAP00000005061-D2
ENSBTAP00000025703
ENSBTAP00000009631
XP_010992616.1
ENSBTAP00000046348
ENSBTAP00000026288
ENSBTAP00000028213
ENSCAFP00000006616
ENSBTAP00000008216
ENSBTAP00000007857
ENSBTAP00000007859
ENSBTAP00000013496-D2
ENSBTAP00000013496
ENSBTAP00000010639-D2
ENSBTAP00000047415
ENSBTAP00000007163
ENSBTAP00000008098
ENSBTAP00000020055
ENSMUSP00000027146
ENSBTAP00000045022
ENSBTAP00000025662
ENSBTAP00000010925
ENSBTAP00000017586
ENSBTAP00000008962
ENSBTAP00000006990-D47
ENSBTAP00000013741
ENSBTAP00000013758
ENSBTAP00000005013
ENSBTAP00000005015-D10
ENSBTAP00000007349
XP_010986608.1
ENSBTAP00000003229
ENSP00000302079-D17
XP_010989113.1-D18
ENSCAFP00000024104-D28
XP_010997650.1-D3
ENSCAFP00000021552
ENSBTAP00000005126
ENSMUSP00000084478
ENSBTAP00000005137-D2
ENSBTAP00000020627
ENSBTAP00000011010-D4
ENSP00000403256
ENSBTAP00000024683
ENSBTAP00000038058
ENSCAFP00000021829-D2
ENSBTAP00000041545
ENSBTAP00000041539
XP_010986634.1
ENSBTAP00000004972
ENSBTAP00000038069
ENSBTAP00000024502
ENSBTAP00000017935
ENSBTAP00000004431
ENSBTAP00000041475
ENSBTAP00000016751
ENSBTAP00000016753
ENSBTAP00000016754
ENSBTAP00000027458
ENSBTAP00000027459
ENSBTAP00000027461
ENSBTAP00000037989
ENSBTAP00000027467
ENSBTAP00000027470
ENSCAFP00000007853-D2
ENSP00000338019
ENSBTAP00000028671
ENSBTAP00000007041
ENSBTAP00000055177
ENSBTAP00000003897
ENSBTAP00000027366
ENSBTAP00000053524
ENSBTAP00000013154
ENSBTAP00000049746
ENSBTAP00000019936
ENSBTAP00000013336-D3
ENSBTAP00000016334
ENSP00000398945
ENSP00000325091
ENSBTAP00000003274-D6
XP_010975828.1
ENSBTAP00000022349
ENSBTAP00000015768-D4
XP_010996960.1
ENSBTAP00000056459
ENSBTAP00000031396
XP_010996927.1
ENSBTAP00000015487
XP_010996899.1
ENSBTAP00000054063
ENSCAFP00000021848
ENSBTAP00000017862
XP_010996849.1
ENSBTAP00000005239
XP_010996800.1
ENSBTAP00000053308
ENSBTAP00000013083
ENSMUSP00000106055
ENSBTAP00000033723
XP_010994125.1
ENSP00000407341-D2
ENSBTAP00000015701-D2
ENSBTAP00000053599
ENSBTAP00000052481
ENSBTAP00000003336
ENSCAFP00000022768
ENSBTAP00000049406-D2
ENSBTAP00000023512
ENSBTAP00000023518
ENSBTAP00000018618
XP_010975474.1
ENSCAFP00000022973-D2
ENSBTAP00000018400
ENSMUSP00000076155
XP_010975467.1
ENSBTAP00000008516
ENSBTAP00000022929-D3
ENSBTAP00000034680
ENSBTAP00000024928
ENSP00000417899
ENSBTAP00000054968
ENSCAFP00000021650
XP_010974618.1
ENSBTAP00000009720
ENSBTAP00000055039
ENSBTAP00000018519
ENSBTAP00000053326
ENSBTAP00000005438
ENSBTAP00000025374
ENSBTAP00000031960
ENSCAFP00000022025-D4
ENSCAFP00000022031
XP_010974591.1
ENSBTAP00000042452
ENSBTAP00000025816
ENSBTAP00000014446
ENSBTAP00000025281
ENSBTAP00000026745
ENSBTAP00000032606
ENSCAFP00000022844
XP_010979471.1
XP_010974566.1
ENSBTAP00000013873
ENSBTAP00000016535
ENSBTAP00000012168
ENSBTAP00000042950
ENSBTAP00000013860
ENSCAFP00000016743
ENSBTAP00000003195
ENSBTAP00000003197-D2
ENSBTAP00000053221
XP_010974537.1
XP_010980502.1
ENSP00000356355
XP_010980490.1
XP_010980489.1
ENSCAFP00000016751
ENSBTAP00000010340
ENSBTAP00000007107
ENSBTAP00000013963
ENSP00000356000
ENSBTAP00000020864
ENSP00000438113
ENSBTAP00000004333
ENSBTAP00000028982
XP_010977691.1
ENSBTAP00000000079
ENSBTAP00000002689
ENSBTAP00000015638
ENSBTAP00000008154-D2
ENSCAFP00000001191
ENSBTAP00000054328
ENSBTAP00000013884
XP_010983636.1
ENSBTAP00000002052
ENSBTAP00000009678
ENSBTAP00000000842
ENSBTAP00000000831
ENSBTAP00000021969-D4
ENSBTAP00000038589
ENSBTAP00000017648
ENSBTAP00000023556
ENSBTAP00000019994
XP_010985104.1
ENSBTAP00000000814
ENSBTAP00000021155
ENSBTAP00000002122
ENSBTAP00000002120
ENSBTAP00000015866-D4
ENSBTAP00000001825
ENSBTAP00000001824
XP_010981080.1-D116
ENSP00000437781-D502
ENSBTAP00000000144
ENSMUSP00000134626-D58
ENSP00000437781-D204
ENSBTAP00000050483-D237
XP_010985081.1
ENSBTAP00000014501
ENSBTAP00000027057
ENSBTAP00000003826
ENSBTAP00000003828
ENSBTAP00000025161
ENSBTAP00000024795
ENSBTAP00000024799
ENSBTAP00000024803
XP_010985067.1
ENSBTAP00000000029
ENSBTAP00000019282
ENSBTAP00000006812
ENSBTAP00000028350
ENSBTAP00000028346
ENSBTAP00000018741
ENSP00000268154
ENSP00000381377
ENSBTAP00000022456
ENSBTAP00000038578
XP_010985048.1
ENSBTAP00000052456-D2
ENSBTAP00000020406
ENSBTAP00000009103
ENSMUSP00000039696
ENSP00000393393-D6
ENSCAFP00000009020-D2
ENSBTAP00000011993
ENSBTAP00000011991
ENSBTAP00000026579
ENSBTAP00000004272
ENSBTAP00000002282
ENSCAFP00000008859-D14
XP_010995138.1-D18
ENSBTAP00000023454
ENSP00000408994
XP_010974027.1
ENSBTAP00000026420
XP_010982270.1
XP_010982266.1
XP_010974281.1
ENSBTAP00000040177
XP_010974279.1
ENSBTAP00000056456
ENSMUSP00000127452-D3
ENSBTAP00000012301
XP_010974274.1
ENSBTAP00000050288
ENSBTAP00000011371
ENSBTAP00000001439
ENSCAFP00000016107
ENSBTAP00000009089
ENSBTAP00000003563
ENSBTAP00000040744
ENSBTAP00000008359
ENSBTAP00000010567
ENSBTAP00000005615
ENSBTAP00000040853
ENSCAFP00000016430
ENSBTAP00000006696
ENSBTAP00000009179
ENSP00000229395
XP_010995410.1
ENSBTAP00000047903-D2
ENSBTAP00000000506
ENSP00000402134-D4
ENSBTAP00000011088
ENSBTAP00000046417
ENSBTAP00000025950
ENSCAFP00000002791
ENSBTAP00000002720
ENSBTAP00000054987
ENSBTAP00000009791
ENSBTAP00000002582
ENSBTAP00000053741
ENSBTAP00000029332
ENSBTAP00000033778
ENSBTAP00000024429
XP_010977977.1
ENSBTAP00000053832
ENSBTAP00000016529
ENSBTAP00000018952
ENSBTAP00000021062
ENSBTAP00000050367
XP_010979605.1
ENSP00000418493-D2
ENSBTAP00000027964
ENSBTAP00000041364
ENSBTAP00000026265
ENSBTAP00000006847
ENSBTAP00000013451
ENSMUSP00000122496
ENSBTAP00000049910
ENSBTAP00000041322
ENSBTAP00000017588
ENSCAFP00000006421-D4
ENSBTAP00000041285
XP_010993192.1
ENSBTAP00000007776
ENSBTAP00000047102
ENSBTAP00000004201
ENSBTAP00000004296
ENSBTAP00000022629
ENSMUSP00000115941-D3
ENSBTAP00000027210
ENSBTAP00000027210-D3
ENSP00000369699
XP_010991718.1-D3
ENSBTAP00000045721
ENSP00000308774
ENSBTAP00000012475
ENSBTAP00000012474
ENSBTAP00000010060
ENSP00000369860
ENSBTAP00000007669
ENSBTAP00000002193
XP_010987122.1
ENSMUSP00000033123-D2
ENSBTAP00000027798-D5
ENSBTAP00000022078-D2
ENSBTAP00000041243
ENSBTAP00000014296
ENSBTAP00000027357
ENSBTAP00000041298
XP_010981253.1
ENSBTAP00000025453
ENSBTAP00000009020
ENSBTAP00000001925
ENSBTAP00000022778
ENSBTAP00000041260
XP_010981240.1-D2
ENSBTAP00000004992
ENSBTAP00000011748
ENSBTAP00000026549
ENSCAFP00000035216
XP_010981231.1
ENSBTAP00000002033-D2
ENSBTAP00000026100
ENSBTAP00000019800-D2
ENSP00000446833
ENSBTAP00000014072
ENSBTAP00000051619-D5
ENSBTAP00000014888
ENSBTAP00000027067
ENSBTAP00000010982
ENSBTAP00000019758
ENSBTAP00000021426
ENSBTAP00000026826-D3
ENSBTAP00000029099
XP_010985590.1
ENSBTAP00000019719
ENSBTAP00000016836
ENSBTAP00000053146
ENSBTAP00000056389-D148
ENSBTAP00000013855
ENSBTAP00000020755
ENSBTAP00000040478-D2
ENSBTAP00000018267
ENSBTAP00000016824
ENSCAFP00000026742
XP_010989468.1
ENSBTAP00000020259
ENSBTAP00000017050
ENSBTAP00000053664
ENSBTAP00000016977
ENSBTAP00000035035
XP_010982185.1-D4
ENSBTAP00000019462
ENSBTAP00000017197
ENSBTAP00000020493
ENSP00000421689
ENSCAFP00000031850
ENSBTAP00000026575-D2
ENSBTAP00000013389
ENSCAFP00000027077
ENSBTAP00000022793
ENSCAFP00000008630-D2
ENSBTAP00000010601-D13
ENSBTAP00000027060
ENSBTAP00000014091
XP_010993993.1-D3
ENSBTAP00000053509
ENSBTAP00000015463
ENSBTAP00000008902
XP_010975803.1-D3
ENSBTAP00000008955
ENSCAFP00000023396-D19
ENSBTAP00000032310
ENSBTAP00000006796
ENSBTAP00000020876
ENSCAFP00000032459-D6
XP_010976807.1
XP_010976865.1
ENSBTAP00000020656
ENSBTAP00000006412-D2
ENSCAFP00000009020
ENSBTAP00000040212
ENSBTAP00000021364
ENSBTAP00000021358
ENSBTAP00000021357
XP_010998289.1
ENSBTAP00000037446
ENSBTAP00000016742
ENSBTAP00000016741
XP_010979903.1
ENSBTAP00000028448
ENSBTAP00000024829
ENSBTAP00000034366
ENSP00000296440-D3
ENSMUSP00000061958-D2
ENSBTAP00000026080
ENSBTAP00000014602
ENSBTAP00000000853
XP_010995083.1-D2
ENSBTAP00000000851
XP_010979923.1
ENSBTAP00000037438
ENSBTAP00000027109
ENSBTAP00000040945
ENSBTAP00000032718
ENSBTAP00000017903-D14
ENSP00000362751
ENSBTAP00000029226
ENSBTAP00000053496
ENSCAFP00000029997
ENSBTAP00000003990
ENSCAFP00000029989
ENSP00000356917-D2
ENSBTAP00000050891
ENSCAFP00000029980
ENSBTAP00000020318
ENSBTAP00000020327
XP_010982684.1
ENSP00000392147
ENSBTAP00000020093
ENSP00000324173
XP_010982643.1
ENSBTAP00000013577
XP_010982639.1-D6
ENSBTAP00000017706
ENSP00000232974-D354
ENSCAFP00000029901
ENSBTAP00000015677
XP_010982632.1
ENSBTAP00000009123
ENSBTAP00000009144
ENSCAFP00000032459-D14
ENSBTAP00000017067
ENSBTAP00000017069
ENSCAFP00000029837
ENSBTAP00000016929
ENSBTAP00000016930
ENSBTAP00000017963
ENSBTAP00000020433
ENSBTAP00000006162
ENSCAFP00000029808-D2
XP_010982606.1
ENSMUSP00000042785-D3
XP_010982601.1
ENSBTAP00000004393
ENSBTAP00000032683
ENSBTAP00000016123
ENSMUSP00000028160
ENSBTAP00000021584
ENSBTAP00000018807-D3
ENSBTAP00000016302
ENSBTAP00000032672
ENSBTAP00000015044
ENSBTAP00000055630
ENSBTAP00000055747
XP_010982580.1
ENSBTAP00000020526
ENSP00000412922
XP_010982576.1
XP_010982575.1
ENSBTAP00000020333
ENSBTAP00000020395
ENSBTAP00000020398
ENSBTAP00000027913-D4
ENSCAFP00000029996-D3
ENSBTAP00000040706
XP_010982560.1
ENSBTAP00000016559
ENSBTAP00000016564
ENSBTAP00000016565
ENSBTAP00000047274
ENSP00000378093-D3
ENSBTAP00000048693
ENSBTAP00000054607
ENSBTAP00000014030
ENSBTAP00000014049
XP_010982543.1
ENSBTAP00000023834
ENSBTAP00000002513
ENSBTAP00000032642
ENSBTAP00000040665
ENSBTAP00000020514
XP_010982535.1
XP_010982534.1
ENSBTAP00000025912
XP_010982531.1
ENSBTAP00000027059
ENSCAFP00000029603
ENSBTAP00000027070
ENSBTAP00000027072
ENSBTAP00000005512
ENSBTAP00000011496
XP_010982523.1
ENSBTAP00000027649
ENSBTAP00000017383
ENSBTAP00000053924
ENSMUSP00000075167
XP_010973677.1
XP_010973678.1
ENSBTAP00000029190
ENSBTAP00000005969
ENSBTAP00000028257
ENSBTAP00000010939
ENSBTAP00000014315
ENSBTAP00000014316
ENSBTAP00000032592
ENSBTAP00000000493
ENSBTAP00000040529
ENSBTAP00000024905
ENSBTAP00000040521
ENSBTAP00000005344
ENSBTAP00000005345
ENSBTAP00000006842
ENSBTAP00000028493
ENSCAFP00000029435
ENSBTAP00000040428
ENSBTAP00000019538
ENSBTAP00000025261
ENSBTAP00000007892
ENSBTAP00000033736
ENSBTAP00000027302
ENSBTAP00000054227
ENSBTAP00000040467
ENSMUSP00000067964
ENSBTAP00000017114
ENSBTAP00000008634
ENSBTAP00000000060
ENSP00000349929
ENSBTAP00000001782
ENSBTAP00000001784
ENSBTAP00000040372
ENSBTAP00000017746
XP_010997915.1
XP_010997917.1
ENSBTAP00000029233
ENSBTAP00000015353
ENSBTAP00000015357
ENSCAFP00000026085-D11
ENSCAFP00000031806
ENSBTAP00000000051
ENSMUSP00000015011
ENSBTAP00000005418
ENSBTAP00000026283
ENSBTAP00000020090
ENSBTAP00000002385
ENSBTAP00000009855
ENSBTAP00000005932
ENSBTAP00000013992
ENSMUSP00000109585-D2
ENSBTAP00000023729
ENSMUSP00000028280
ENSBTAP00000011748-D2
ENSBTAP00000045318
ENSBTAP00000040011
ENSBTAP00000032954
ENSBTAP00000019792
ENSBTAP00000016780-D2
ENSCAFP00000035507
XP_010977374.1
ENSBTAP00000029071-D12
ENSBTAP00000009615
ENSBTAP00000018140
ENSP00000384004
ENSBTAP00000002462
XP_010984970.1-D4
ENSBTAP00000008749
ENSBTAP00000002003
XP_010977368.1
ENSBTAP00000042945
ENSBTAP00000033519
ENSCAFP00000005263
ENSP00000416290
ENSBTAP00000001309-D5
ENSBTAP00000001313
ENSP00000319192
ENSBTAP00000017240
ENSBTAP00000017850-D6
ENSBTAP00000053493
ENSBTAP00000026930
ENSBTAP00000053266
ENSBTAP00000026317
ENSBTAP00000018734
ENSBTAP00000053482
ENSBTAP00000001886
ENSBTAP00000008971
XP_010979214.1
ENSBTAP00000020675
ENSBTAP00000021386-D4
ENSBTAP00000024525
ENSCAFP00000011425
ENSCAFP00000011306
ENSBTAP00000024347
ENSBTAP00000022100
ENSBTAP00000026622-D3
ENSP00000437652
ENSBTAP00000030687
ENSBTAP00000028958-D2
ENSBTAP00000030686
ENSBTAP00000005472
ENSBTAP00000056048
ENSCAFP00000010711-D2
ENSBTAP00000024072-D2
XP_010978911.1-D4
ENSBTAP00000023198-D2
XP_010978906.1
ENSBTAP00000052105
XP_010978890.1
ENSBTAP00000020886
XP_010978886.1
ENSBTAP00000019736
ENSBTAP00000019737
ENSBTAP00000019738-D2
ENSCAFP00000035596
ENSBTAP00000021782
ENSBTAP00000021784
ENSBTAP00000023525
ENSBTAP00000014463
ENSBTAP00000016912
ENSBTAP00000016915
ENSBTAP00000016916
ENSBTAP00000016918
ENSCAFP00000016783
ENSBTAP00000015372
ENSBTAP00000056540-D2
ENSBTAP00000009302
ENSBTAP00000015441
ENSCAFP00000016846
ENSBTAP00000047874
ENSP00000452479
XP_010987745.1
ENSBTAP00000015922-D4
ENSBTAP00000012628-D2
XP_010977759.1-D3
ENSBTAP00000009334
XP_010994050.1
ENSBTAP00000004167-D2
XP_010979090.1
ENSBTAP00000005296
XP_010979093.1
XP_010979092.1
ENSBTAP00000000502
ENSBTAP00000048749
ENSBTAP00000020365
ENSBTAP00000000941
ENSBTAP00000029752
ENSBTAP00000042240
ENSBTAP00000013231
ENSBTAP00000010780
ENSBTAP00000010773
XP_010979104.1-D4
ENSBTAP00000017392
XP_010979108.1-D2
ENSCAFP00000014840
XP_010987675.1-D252
ENSBTAP00000055704
ENSBTAP00000013318
ENSBTAP00000003094
ENSBTAP00000003076
ENSBTAP00000006317-D312
ENSBTAP00000026008
ENSBTAP00000054571
ENSBTAP00000027359
ENSBTAP00000007571
ENSBTAP00000013893
ENSBTAP00000013909
XP_010994430.1
ENSP00000300850
ENSMUSP00000130004-D120
ENSMUSP00000112927-D2
ENSBTAP00000009899
XP_010994437.1
ENSBTAP00000003027
ENSBTAP00000003026
ENSMUSP00000038229-D3
ENSBTAP00000023537
ENSP00000369674
ENSP00000437781-D413
ENSMUSP00000130004-D140
ENSBTAP00000004443
ENSBTAP00000042462
ENSBTAP00000004433
XP_010994451.1
ENSBTAP00000018503
ENSP00000348489
ENSBTAP00000011995
ENSMUSP00000130004-D53
ENSP00000391989-D406
ENSP00000437781-D349
ENSBTAP00000009348
ENSBTAP00000048203
ENSBTAP00000014406
ENSP00000253159-D66
ENSP00000391989-D283
ENSBTAP00000028271
ENSBTAP00000020595
ENSCAFP00000031993-D3
ENSBTAP00000020579
ENSBTAP00000024072
ENSBTAP00000054338
ENSBTAP00000018167
ENSP00000219782
ENSBTAP00000014478
ENSBTAP00000010451
ENSBTAP00000010454
ENSP00000381835
ENSBTAP00000021258
ENSBTAP00000029038-D2
ENSCAFP00000025096
ENSBTAP00000006619
ENSCAFP00000025129
XP_010994492.1
ENSCAFP00000031554
ENSBTAP00000017178
XP_010994497.1
ENSCAFP00000025178
ENSBTAP00000042857
ENSP00000263025
ENSBTAP00000011382
ENSP00000331127
ENSBTAP00000011384
ENSBTAP00000011388
ENSCAFP00000025225
ENSBTAP00000023981-D2
ENSBTAP00000037175
ENSBTAP00000023952
ENSBTAP00000023384
ENSBTAP00000042875
ENSBTAP00000025586
ENSBTAP00000025587
ENSBTAP00000008595
ENSBTAP00000019507
ENSBTAP00000019510
ENSBTAP00000028315
ENSBTAP00000013621
ENSBTAP00000053381
ENSBTAP00000008061
ENSBTAP00000026072
ENSBTAP00000002098
XP_010998614.1-D2
XP_010989219.1
ENSBTAP00000026023
ENSBTAP00000031700
ENSP00000285670
ENSBTAP00000017155
XP_010975727.1
ENSBTAP00000026278-D2
XP_010976835.1
ENSBTAP00000021587-D8
ENSBTAP00000012779-D2
ENSBTAP00000056611
ENSBTAP00000006855
ENSBTAP00000052314
XP_010977439.1
ENSBTAP00000004003
ENSBTAP00000026661
ENSMUSP00000096899-D3
ENSBTAP00000024171
ENSBTAP00000004386
ENSCAFP00000003749-D377
ENSBTAP00000012261
XP_010988350.1
ENSMUSP00000105904-D9
ENSBTAP00000039940
ENSBTAP00000008367
XP_010976506.1
ENSBTAP00000005346-D2
ENSBTAP00000041759
ENSP00000410245
ENSBTAP00000049275
ENSBTAP00000002695
ENSBTAP00000002699
ENSBTAP00000020193
ENSBTAP00000020196
ENSBTAP00000055733
ENSBTAP00000004325
ENSBTAP00000042040
ENSBTAP00000024059
ENSBTAP00000020709-D2
ENSP00000394681-D17
ENSP00000452387
ENSP00000447537
ENSP00000257895
ENSBTAP00000015829
ENSBTAP00000027539-D5
ENSBTAP00000027540-D2
ENSBTAP00000027541
ENSBTAP00000011922
ENSBTAP00000011924
ENSBTAP00000041588
XP_010978532.1-D3
ENSBTAP00000008193
ENSBTAP00000008194-D2
XP_010996045.1
ENSBTAP00000008200
ENSBTAP00000027872
ENSBTAP00000015682
ENSBTAP00000015695
ENSBTAP00000015719
ENSBTAP00000043388
ENSBTAP00000015987
ENSMUSP00000111875-D2
ENSBTAP00000015996
ENSBTAP00000012731
ENSBTAP00000007991
ENSBTAP00000007993
ENSBTAP00000043340
ENSBTAP00000043333
ENSBTAP00000048378
ENSBTAP00000028494
ENSBTAP00000020111
XP_010977006.1-D2
ENSBTAP00000020114
ENSP00000380781
ENSMUSP00000096170
ENSBTAP00000025739
ENSBTAP00000025736
ENSBTAP00000021751
ENSCAFP00000025111
ENSBTAP00000021755
ENSP00000414093
XP_010992131.1
ENSBTAP00000003273
ENSBTAP00000049231
XP_010992154.1
ENSBTAP00000007968
ENSBTAP00000007973
ENSBTAP00000011642
ENSCAFP00000024289
ENSBTAP00000022524
ENSBTAP00000053902
ENSMUSP00000062086
ENSP00000431971
ENSCAFP00000024262-D2
ENSCAFP00000024237
ENSBTAP00000029084
ENSBTAP00000029090-D2
XP_010998105.1
ENSBTAP00000044062
ENSBTAP00000001013
XP_010993945.1-D3
ENSCAFP00000023972
ENSBTAP00000016768
ENSP00000253673
XP_010987675.1-D223
ENSP00000437781-D418
ENSBTAP00000027132
ENSBTAP00000048143
ENSBTAP00000015969
ENSBTAP00000019232
ENSMUSP00000115941
ENSCAFP00000020489
ENSCAFP00000011997-D2
ENSBTAP00000000448
ENSBTAP00000010389
ENSBTAP00000019073
ENSBTAP00000014098
ENSBTAP00000012781
ENSBTAP00000005368
ENSBTAP00000003026-D3
ENSBTAP00000004717
ENSBTAP00000019617
ENSBTAP00000007165
ENSBTAP00000007169
ENSBTAP00000027343
ENSBTAP00000041883
XP_010979031.1
ENSBTAP00000005327
ENSBTAP00000015883-D2
ENSBTAP00000027915
XP_010990001.1
ENSBTAP00000045492-D2
ENSBTAP00000008300-D2
ENSBTAP00000001851
ENSBTAP00000032364
ENSBTAP00000054790
ENSBTAP00000026801
XP_010985990.1-D2
ENSBTAP00000016796-D5
ENSBTAP00000005061
XP_010988066.1
ENSBTAP00000006917
ENSP00000386074
ENSBTAP00000020447
ENSBTAP00000009749
ENSBTAP00000007713
XP_010988058.1
XP_010989886.1-D2
ENSBTAP00000017260-D2
ENSCAFP00000024284
ENSBTAP00000047045
ENSBTAP00000003961-D5
ENSBTAP00000054213
XP_010978957.1-D4
ENSBTAP00000014458
ENSBTAP00000007925-D2
XP_010984173.1
ENSP00000276201
ENSMUSP00000110886-D30
XP_010984170.1
ENSBTAP00000054751
ENSCAFP00000027185
ENSBTAP00000055299
ENSBTAP00000008696-D2
XP_010972871.1-D3
ENSBTAP00000001337
ENSBTAP00000026053
ENSBTAP00000003384
XP_010984160.1
ENSBTAP00000015927
ENSBTAP00000004016
ENSCAFP00000029966
ENSBTAP00000052290
XP_010992422.1
ENSBTAP00000010976
ENSBTAP00000048217
ENSBTAP00000040594
ENSBTAP00000023316
ENSBTAP00000009774
ENSBTAP00000034684
ENSBTAP00000021616-D2
XP_010992444.1
XP_010992447.1
ENSBTAP00000021621
ENSCAFP00000021172
ENSBTAP00000026197
ENSBTAP00000026199
ENSCAFP00000021066
ENSBTAP00000034691
ENSBTAP00000025926
ENSBTAP00000047776
ENSP00000367356-D2
ENSBTAP00000010741
ENSBTAP00000053787
ENSP00000443880
ENSBTAP00000007478-D2
ENSBTAP00000007484
XP_010984746.1
ENSBTAP00000022251
ENSBTAP00000017986
ENSBTAP00000015618
ENSBTAP00000007945
ENSBTAP00000007950
ENSBTAP00000034705
ENSBTAP00000007953
ENSBTAP00000007955
ENSBTAP00000034708
ENSBTAP00000034709
ENSBTAP00000009316
ENSBTAP00000010092
ENSBTAP00000027135
ENSBTAP00000000033
ENSBTAP00000021217
ENSBTAP00000011107
ENSCAFP00000019919-D3
ENSBTAP00000034638
ENSBTAP00000003533-D2
ENSBTAP00000013173
ENSBTAP00000012443
ENSBTAP00000020882
ENSBTAP00000020897
XP_010980018.1
ENSBTAP00000027732
ENSBTAP00000053314
ENSBTAP00000004550
ENSBTAP00000013031
ENSP00000354927
ENSBTAP00000010719
ENSBTAP00000051279
ENSP00000225726-D3
ENSBTAP00000028046
ENSBTAP00000028047
ENSBTAP00000028048-D2
ENSBTAP00000028049
ENSBTAP00000034654
ENSBTAP00000025884
ENSBTAP00000025884-D2
ENSBTAP00000022347
ENSBTAP00000006196
ENSBTAP00000040327
ENSBTAP00000024509
ENSBTAP00000024514
ENSBTAP00000053220
XP_010982289.1
ENSBTAP00000001791-D2
ENSBTAP00000016216-D2
ENSBTAP00000019440
ENSBTAP00000021210
ENSP00000335618
ENSBTAP00000003145
ENSBTAP00000006285
XP_010993830.1
ENSBTAP00000020484
ENSBTAP00000020461
ENSBTAP00000020456
ENSP00000438897
XP_010993817.1-D3
ENSP00000335677
ENSBTAP00000024191
ENSBTAP00000024188
ENSBTAP00000024186
ENSBTAP00000024181
ENSBTAP00000024179
ENSBTAP00000052542
ENSBTAP00000015095
ENSBTAP00000026621
ENSBTAP00000023209
ENSBTAP00000040298
ENSBTAP00000021260
ENSBTAP00000056313
XP_010993792.1
ENSP00000307971
ENSBTAP00000055688
ENSBTAP00000048055
ENSMUSP00000098058-D7
[truncated: 11,341 more rows]

## Sheet: ES-F
List of expressed genes in Even reindeer scapular adipose tissue in female reindeer (ES-F)
ENSBTAP00000022911-D2
ENSP00000310878
ENSBTAP00000013788
ENSP00000367828
XP_010973972.1
ENSBTAP00000019327
XP_010973974.1-D3
ENSBTAP00000034331
ENSBTAP00000018759-D2
ENSCAFP00000034988-D2
ENSBTAP00000018759
ENSBTAP00000020944
ENSBTAP00000022720
ENSP00000403644
ENSMUSP00000122855-D2
ENSCAFP00000005014
ENSBTAP00000007229
ENSCAFP00000014683
ENSBTAP00000006675
ENSBTAP00000048822
ENSBTAP00000008907
XP_010978847.1
ENSBTAP00000010141
ENSBTAP00000053335
ENSBTAP00000030839-D2
ENSBTAP00000055181
XP_010992317.1
ENSBTAP00000012219
ENSBTAP00000026118-D4
ENSBTAP00000004535
ENSBTAP00000016838
ENSBTAP00000042661
ENSBTAP00000013256
ENSBTAP00000042644
ENSCAFP00000000863
ENSP00000320485-D2
ENSBTAP00000048900-D3
ENSCAFP00000000876
ENSBTAP00000007442
ENSBTAP00000024571
ENSBTAP00000054847
ENSBTAP00000038897
ENSBTAP00000015295
ENSBTAP00000011263
ENSBTAP00000042471
ENSBTAP00000014382
ENSP00000356056
ENSBTAP00000013647
ENSCAFP00000000937-D3
ENSCAFP00000000941
ENSBTAP00000039684
ENSBTAP00000039682
XP_010993300.1
ENSCAFP00000000987
ENSMUSP00000045912-D3
ENSBTAP00000003662
ENSBTAP00000001699
ENSBTAP00000020180
ENSBTAP00000037502
ENSBTAP00000011256
ENSBTAP00000026753
ENSBTAP00000010089
ENSBTAP00000054449
ENSCAFP00000030412
ENSBTAP00000006384-D5
ENSCAFP00000001095
ENSCAFP00000032409
ENSBTAP00000014748-D2
ENSMUSP00000095025
XP_010975037.1
ENSBTAP00000003895-D3
XP_010975033.1
XP_010975032.1
ENSBTAP00000019270
ENSBTAP00000019271
ENSBTAP00000007309
ENSBTAP00000042173
ENSBTAP00000042177
ENSBTAP00000042078
ENSBTAP00000042087
XP_010984164.1-D2
ENSP00000355736
ENSBTAP00000001212
ENSBTAP00000035166-D2
ENSMUSP00000132095
ENSBTAP00000056042
XP_010996737.1
XP_010995229.1-D8
ENSBTAP00000054096
ENSBTAP00000005080
ENSBTAP00000015994
ENSBTAP00000027892
ENSBTAP00000032466
XP_010996757.1
ENSBTAP00000000841
ENSBTAP00000006001
ENSBTAP00000025533
ENSBTAP00000014515
ENSBTAP00000021234
ENSBTAP00000032473
ENSBTAP00000015324
ENSBTAP00000021306
ENSCAFP00000020886-D3
ENSBTAP00000032431
XP_010996322.1-D4
ENSCAFP00000029352
ENSBTAP00000044609
ENSBTAP00000044617
ENSBTAP00000028205
ENSBTAP00000002476
XP_010996336.1
ENSMUSP00000010298
XP_010996340.1
ENSBTAP00000000568
ENSBTAP00000004669
ENSBTAP00000050158
ENSBTAP00000009333
ENSBTAP00000003239
ENSBTAP00000002438
XP_010980933.1
ENSBTAP00000003881
ENSBTAP00000004890-D3
ENSBTAP00000006309
XP_010980928.1
XP_010980926.1
ENSBTAP00000014427
ENSBTAP00000052492
ENSBTAP00000026560
ENSCAFP00000014703
ENSBTAP00000044208
ENSBTAP00000022133
ENSP00000396995
ENSBTAP00000008153
ENSBTAP00000028747
ENSBTAP00000016306
ENSBTAP00000005164
ENSBTAP00000027887
ENSBTAP00000008257
ENSBTAP00000002955
ENSBTAP00000021613
XP_010988373.1
ENSBTAP00000016588
ENSBTAP00000016022
ENSBTAP00000006356
ENSBTAP00000025657
ENSBTAP00000025661
ENSCAFP00000013746-D2
ENSP00000377995-D5
ENSBTAP00000002092-D3
ENSBTAP00000034269-D4
ENSBTAP00000032322
ENSBTAP00000032330
ENSBTAP00000013467
ENSBTAP00000004952
ENSBTAP00000008683
ENSBTAP00000022472
ENSBTAP00000020184-D2
ENSBTAP00000007129
ENSBTAP00000040120
ENSBTAP00000002896
ENSBTAP00000006361
ENSBTAP00000006363-D3
ENSBTAP00000034515
ENSBTAP00000002418
ENSBTAP00000002419
ENSCAFP00000028937
ENSBTAP00000002420
ENSBTAP00000052672
ENSBTAP00000000588
XP_010984031.1
ENSBTAP00000051325
ENSBTAP00000032379
ENSP00000253159-D175
ENSP00000391989-D313
ENSBTAP00000020923
ENSBTAP00000017168
ENSBTAP00000018422
XP_010984009.1
ENSBTAP00000018801
ENSBTAP00000012322
ENSP00000377823
ENSBTAP00000027690
ENSBTAP00000027695
ENSBTAP00000009438
ENSBTAP00000016972
ENSBTAP00000009440
XP_010979468.1-D28
ENSBTAP00000003871-D2
XP_010972583.1-D2
ENSBTAP00000015476
ENSBTAP00000019753
ENSCAFP00000010845
XP_010972586.1
XP_010978717.1-D2
ENSMUSP00000024078
XP_010972589.1
ENSBTAP00000012347
ENSBTAP00000018899
ENSBTAP00000028134
ENSBTAP00000038769
ENSBTAP00000000560
ENSBTAP00000000566
XP_010972598.1
ENSBTAP00000000570-D2
ENSP00000400932
ENSBTAP00000025249
ENSBTAP00000015105
ENSBTAP00000012783
XP_010988636.1-D4
ENSBTAP00000044670
ENSBTAP00000000557
ENSBTAP00000026774
ENSBTAP00000053361
ENSBTAP00000000304
ENSBTAP00000000305
ENSBTAP00000020625
XP_010981992.1
ENSBTAP00000001895
XP_010981995.1
ENSBTAP00000014907
ENSBTAP00000007693
XP_010982002.1
ENSBTAP00000001526
ENSCAFP00000030798
ENSBTAP00000004546-D3
ENSBTAP00000004546-D2
ENSP00000237283
ENSP00000301587-D2
ENSBTAP00000002294-D4
ENSBTAP00000002297
ENSBTAP00000037546
ENSBTAP00000021934
ENSCAFP00000010477-D3
ENSBTAP00000012920
ENSMUSP00000132758
ENSBTAP00000012740
XP_010987979.1-D2
ENSBTAP00000020200
ENSBTAP00000007075
ENSBTAP00000010673
ENSP00000398273
ENSBTAP00000026270
ENSBTAP00000037736
ENSCAFP00000016799-D2
ENSBTAP00000000995
ENSBTAP00000029308
ENSP00000242728
XP_010973159.1
ENSBTAP00000026562
ENSBTAP00000008649
ENSBTAP00000015392
ENSBTAP00000015397
ENSBTAP00000027653
XP_010981956.1-D138
ENSBTAP00000036285
ENSBTAP00000014350-D110
ENSBTAP00000001290
ENSBTAP00000024770
XP_010973133.1
ENSBTAP00000015726
ENSBTAP00000015737
ENSBTAP00000056548
ENSBTAP00000009131
ENSBTAP00000000206
XP_010973140.1
ENSBTAP00000014880
ENSBTAP00000054423
ENSBTAP00000030923
ENSP00000364561
ENSBTAP00000017171
ENSBTAP00000007630
ENSP00000366853-D185
ENSBTAP00000002872
ENSBTAP00000053765
ENSBTAP00000003688-D8
XP_010986053.1
XP_010986050.1
ENSBTAP00000031108
ENSCAFP00000026444
ENSMUSP00000108738-D2
ENSBTAP00000043951-D2
XP_010993658.1
XP_010993659.1
ENSBTAP00000016314
ENSP00000216264
ENSBTAP00000029061
ENSMUSP00000016172
ENSBTAP00000007346
ENSBTAP00000049722
ENSP00000370419
ENSBTAP00000052186
XP_010997210.1
ENSBTAP00000005830
XP_010988680.1
ENSBTAP00000022956
ENSCAFP00000025652
ENSBTAP00000046086
ENSMUSP00000120516-D38
ENSBTAP00000016409
ENSBTAP00000009405
XP_010988691.1
ENSBTAP00000046374
ENSCAFP00000031103
ENSBTAP00000004772
ENSBTAP00000021084
ENSBTAP00000021080
ENSBTAP00000029304
ENSP00000364324
ENSP00000364561-D2
ENSCAFP00000024137
ENSBTAP00000008060
ENSBTAP00000023642
ENSBTAP00000023625
XP_010987390.1
ENSMUSP00000108224
ENSBTAP00000019893
ENSBTAP00000023648
ENSP00000355293-D21
ENSBTAP00000013298
ENSBTAP00000002897
ENSBTAP00000006985
ENSBTAP00000006984
ENSCAFP00000034094
ENSCAFP00000034164
ENSCAFP00000007936
ENSBTAP00000049917
ENSBTAP00000049917-D4
ENSBTAP00000055877-D3
ENSBTAP00000010856
XP_010982508.1
ENSBTAP00000017292
XP_010989912.1
XP_010989908.1
ENSBTAP00000008192
XP_010992753.1-D3
XP_010993686.1-D2
ENSBTAP00000014523
ENSBTAP00000010660
ENSBTAP00000002520
ENSBTAP00000049015
ENSP00000345826
ENSBTAP00000024031-D2
XP_010989925.1
ENSBTAP00000005055
ENSBTAP00000022232
ENSBTAP00000054341
ENSCAFP00000032126
ENSMUSP00000127452
ENSBTAP00000025006
ENSBTAP00000025007
ENSBTAP00000051455-D3
ENSBTAP00000005773
ENSBTAP00000015842
ENSBTAP00000020076
ENSBTAP00000039119
ENSBTAP00000055507
ENSP00000252996
ENSBTAP00000028723
ENSMUSP00000029082-D2
ENSBTAP00000019202
ENSBTAP00000019208
ENSBTAP00000042296
ENSBTAP00000003974
XP_010986175.1
XP_010986155.1-D6
XP_010986157.1
ENSBTAP00000021795
XP_010986158.1
ENSBTAP00000020676
ENSBTAP00000020699
ENSP00000334294
ENSBTAP00000007879
ENSBTAP00000002387
ENSBTAP00000042417
ENSBTAP00000013703
ENSBTAP00000006468
ENSBTAP00000047731-D2
ENSBTAP00000002574
ENSBTAP00000042516
ENSBTAP00000019648
XP_010995324.1
ENSBTAP00000028109
ENSBTAP00000009858
ENSBTAP00000042610
XP_010995309.1
ENSBTAP00000022161
ENSBTAP00000022163
ENSBTAP00000053870
ENSBTAP00000039130
ENSBTAP00000039131
ENSBTAP00000055562
ENSBTAP00000015480
ENSBTAP00000015485
ENSBTAP00000029107
ENSBTAP00000050801
XP_010995293.1
ENSBTAP00000042405
ENSBTAP00000009488
ENSBTAP00000055430
ENSP00000370891
ENSCAFP00000028191-D3
ENSBTAP00000025042
ENSBTAP00000025044
ENSBTAP00000042518
ENSBTAP00000051530
XP_010986583.1
ENSBTAP00000001744
ENSBTAP00000015189
ENSBTAP00000001091-D2
ENSBTAP00000020438
ENSCAFP00000032834
ENSBTAP00000027256
ENSBTAP00000018273
ENSBTAP00000018301
ENSBTAP00000039134
ENSBTAP00000053813
ENSBTAP00000039639
ENSBTAP00000017511
ENSBTAP00000017523
ENSP00000254963
XP_010986551.1
ENSBTAP00000008640
ENSMUSP00000086938
ENSBTAP00000011100
ENSBTAP00000011104
ENSBTAP00000018013
ENSCAFP00000009238
XP_010986538.1
ENSBTAP00000025981
ENSBTAP00000021616-D3
ENSBTAP00000023684
ENSBTAP00000038737
ENSBTAP00000015362
ENSBTAP00000004943
ENSBTAP00000026000
ENSBTAP00000012098
XP_010996637.1
ENSBTAP00000032645
ENSBTAP00000008383
ENSBTAP00000016475
XP_010996622.1
ENSBTAP00000007505-D2
ENSBTAP00000042386
ENSBTAP00000048799
ENSBTAP00000027058
XP_010985235.1
ENSBTAP00000027870
ENSBTAP00000016647
ENSBTAP00000019217
ENSCAFP00000026056-D2
ENSBTAP00000008398
ENSBTAP00000008382
ENSCAFP00000026061
ENSBTAP00000055967
ENSBTAP00000003035
ENSBTAP00000043047
ENSBTAP00000016301
ENSP00000219689
ENSBTAP00000025118
ENSBTAP00000025119
ENSMUSP00000066882
ENSBTAP00000024028
ENSBTAP00000043258
ENSBTAP00000023487
ENSMUSP00000055934
ENSBTAP00000053847-D2
ENSBTAP00000028854
ENSBTAP00000028853
XP_010980850.1
ENSBTAP00000024700
ENSBTAP00000043119
ENSBTAP00000008458
ENSBTAP00000008456
ENSBTAP00000054288
ENSBTAP00000001859
ENSP00000327916
ENSBTAP00000026109
ENSBTAP00000037276
ENSBTAP00000025864
ENSBTAP00000005166
ENSBTAP00000002710
ENSBTAP00000021939
XP_010980893.1-D2
ENSBTAP00000054268
ENSBTAP00000027632
XP_010980901.1-D2
ENSMUSP00000119975
ENSBTAP00000007264
ENSBTAP00000043570
ENSBTAP00000028094
ENSBTAP00000043638-D3
ENSCAFP00000027442
ENSP00000382280-D16
ENSBTAP00000021265
ENSBTAP00000027175
ENSBTAP00000056473
ENSBTAP00000043763
ENSBTAP00000006307
ENSBTAP00000006308
XP_010981180.1
ENSBTAP00000028684
ENSBTAP00000028683
ENSBTAP00000024087
ENSBTAP00000011499
ENSBTAP00000043645
XP_010978333.1
ENSBTAP00000037293
ENSBTAP00000004656-D2
ENSBTAP00000019422
ENSBTAP00000019746
ENSBTAP00000019741
XP_010978340.1
ENSBTAP00000007391
ENSBTAP00000025157
ENSBTAP00000010711
ENSBTAP00000015420
ENSBTAP00000005062
ENSBTAP00000019489-D2
ENSCAFP00000028918-D5
ENSBTAP00000031373
ENSP00000441449-D4
ENSBTAP00000027075
XP_010996305.1
ENSBTAP00000018812
ENSBTAP00000042249
ENSBTAP00000005300-D4
ENSBTAP00000006581
ENSP00000281474
ENSBTAP00000007175
ENSP00000400329
ENSBTAP00000015149
ENSBTAP00000003435
ENSBTAP00000013634
ENSBTAP00000053852
ENSBTAP00000025207
ENSBTAP00000051164
ENSBTAP00000024017
ENSBTAP00000032681
ENSBTAP00000018631
ENSBTAP00000032677
ENSBTAP00000011042
XP_010995949.1
ENSBTAP00000053742
ENSBTAP00000025508
ENSBTAP00000004132
ENSBTAP00000018708
ENSBTAP00000028704
ENSBTAP00000009785
ENSBTAP00000013028
ENSP00000354519
ENSBTAP00000018131
ENSCAFP00000004967-D2
ENSBTAP00000003425
ENSBTAP00000010492
ENSBTAP00000011505
ENSBTAP00000011502
ENSBTAP00000011498-D2
ENSBTAP00000053182
XP_010997239.1
ENSBTAP00000006666-D3
ENSBTAP00000009814
ENSP00000258106-D2
ENSBTAP00000015152
ENSBTAP00000006221
ENSBTAP00000009971
ENSBTAP00000043066
ENSBTAP00000018304
ENSBTAP00000018285
XP_010985517.1-D3
XP_010985517.1
ENSP00000347152
ENSBTAP00000017209
ENSBTAP00000003978
XP_010993964.1-D6
ENSBTAP00000003040
ENSBTAP00000047146-D6
ENSBTAP00000000200
ENSP00000303427
ENSBTAP00000026871
ENSCAFP00000031019
ENSBTAP00000019302
ENSBTAP00000019299
ENSCAFP00000030328-D3
ENSBTAP00000019297
XP_010978690.1
ENSBTAP00000019294
ENSBTAP00000044312
ENSBTAP00000033452
ENSBTAP00000009341
ENSBTAP00000027115-D2
ENSCAFP00000029790
XP_010973698.1
ENSBTAP00000028701
ENSCAFP00000029146-D2
ENSCAFP00000033088-D7
ENSBTAP00000001617-D4
ENSBTAP00000002697
ENSCAFP00000030826
ENSBTAP00000055761
XP_010985125.1-D2
ENSBTAP00000049659
ENSCAFP00000027803
ENSCAFP00000032153
ENSBTAP00000026189
ENSP00000313274
ENSBTAP00000019649
ENSBTAP00000056387
XP_010989865.1
ENSBTAP00000008987
ENSBTAP00000025376
ENSBTAP00000006527
ENSBTAP00000048902-D2
ENSCAFP00000024385
XP_010974894.1
ENSMUSP00000129620-D3
ENSBTAP00000013186
ENSBTAP00000013255
ENSBTAP00000028279-D2
XP_010974901.1
XP_010995449.1
ENSBTAP00000040846
ENSBTAP00000002535-D2
ENSBTAP00000002532-D2
ENSBTAP00000002529
ENSBTAP00000024352
ENSMUSP00000049460
ENSBTAP00000050925
ENSBTAP00000021623
ENSBTAP00000040899-D2
XP_010974925.1-D4
ENSBTAP00000015625
XP_010974929.1
YP_001488950.1-D2
ENSBTAP00000026406
ENSCAFP00000023887
ENSP00000447121
XP_010974947.1
ENSBTAP00000039689
ENSBTAP00000054142
ENSCAFP00000023616
ENSBTAP00000048980
ENSBTAP00000012706
ENSBTAP00000012704
ENSBTAP00000029285
ENSBTAP00000005808
ENSCAFP00000022289
ENSBTAP00000011607
ENSBTAP00000026361
ENSBTAP00000022858
ENSBTAP00000027888
ENSP00000263734-D2
ENSCAFP00000003811-D2
ENSBTAP00000022215
ENSBTAP00000010428-D2
ENSBTAP00000015658
ENSBTAP00000041096
ENSP00000216513
ENSMUSP00000026693-D591
ENSP00000437781-D374
ENSP00000334113
ENSCAFP00000034953
ENSBTAP00000054478
ENSCAFP00000016251-D4
XP_010994930.1
ENSBTAP00000054349
ENSCAFP00000016150
XP_010995664.1
ENSP00000219271-D2
XP_010977656.1
ENSBTAP00000020889
ENSBTAP00000020867
XP_010982215.1
ENSP00000285379
ENSBTAP00000050787-D5
ENSP00000256117
ENSBTAP00000004335
ENSBTAP00000026163
ENSBTAP00000004666
ENSBTAP00000015548
XP_010986726.1
ENSBTAP00000053499
ENSBTAP00000020389
ENSP00000286234
ENSBTAP00000017783
ENSBTAP00000008903-D2
ENSBTAP00000008906
ENSBTAP00000053848-D4
ENSCAFP00000031601-D2
ENSP00000386834
ENSBTAP00000053649
ENSBTAP00000034522
ENSCAFP00000003322
ENSBTAP00000005183
ENSBTAP00000005171
XP_010990222.1
ENSBTAP00000013715
ENSP00000387146
ENSBTAP00000019802-D2
ENSBTAP00000006322
ENSCAFP00000024264-D6
ENSBTAP00000008872
ENSBTAP00000007743
XP_010982693.1
ENSBTAP00000024678-D2
ENSBTAP00000029225
ENSBTAP00000014400
ENSBTAP00000014398
ENSCAFP00000003492
XP_010982783.1
ENSBTAP00000005195
ENSBTAP00000005897
ENSBTAP00000054489
ENSBTAP00000017174
ENSBTAP00000046360
ENSP00000317123
ENSBTAP00000020797
ENSBTAP00000020807
XP_010982893.1
ENSBTAP00000014649
ENSP00000239223-D3
XP_010979468.1-D20
ENSBTAP00000015359
ENSBTAP00000015354
ENSCAFP00000010316
ENSBTAP00000014350-D112
ENSCAFP00000010468
ENSBTAP00000033149
ENSBTAP00000015763-D2
ENSBTAP00000010098
ENSBTAP00000055522
ENSBTAP00000056392
XP_010983080.1
ENSBTAP00000014838
ENSBTAP00000006800
ENSBTAP00000006789
ENSP00000345656
ENSBTAP00000055033
ENSBTAP00000012949
ENSBTAP00000053388
ENSBTAP00000002361-D2
ENSCAFP00000029388-D2
ENSBTAP00000052906-D6
ENSBTAP00000054432
XP_010975312.1
ENSBTAP00000053345
XP_010990572.1
ENSBTAP00000025337
ENSBTAP00000054997
ENSMUSP00000122360-D2
ENSP00000367057
XP_010982059.1-D4
XP_010977091.1
ENSBTAP00000026496
XP_010977082.1
ENSBTAP00000044031
ENSBTAP00000002751
ENSBTAP00000053615-D3
ENSBTAP00000053615
ENSBTAP00000056527
ENSCAFP00000023901-D2
ENSBTAP00000055877-D4
ENSP00000366813
ENSBTAP00000011234
ENSBTAP00000011234-D2
ENSBTAP00000008139
ENSBTAP00000032361
ENSBTAP00000006028
ENSP00000370114
ENSBTAP00000054143
ENSBTAP00000004780
XP_010986466.1
ENSP00000269886-D2
ENSBTAP00000053804
XP_010986460.1
ENSBTAP00000031434
ENSBTAP00000007519
ENSBTAP00000033817
ENSBTAP00000004032
ENSCAFP00000002355-D12
ENSBTAP00000014354
ENSBTAP00000018772
ENSBTAP00000053542
ENSBTAP00000023587
ENSP00000276943-D14
ENSCAFP00000031973
ENSBTAP00000048597
XP_010991481.1-D4
XP_010985401.1
ENSMUSP00000066359-D3
ENSCAFP00000001900-D2
ENSBTAP00000018017
ENSP00000359386
XP_010977902.1-D6
XP_010977906.1
ENSBTAP00000012726
XP_010977927.1
XP_010977950.1
ENSBTAP00000028946
ENSBTAP00000003332
ENSP00000311493
ENSMUSP00000105613
XP_010993091.1
ENSBTAP00000015019
XP_010988052.1
ENSBTAP00000051405
ENSCAFP00000007695
ENSCAFP00000014103-D366
ENSBTAP00000043745
ENSBTAP00000000790
ENSBTAP00000005595
ENSBTAP00000005603
ENSBTAP00000005606
ENSCAFP00000034221
XP_010991046.1
ENSBTAP00000001863
ENSBTAP00000047681
ENSBTAP00000006992
ENSBTAP00000043649
ENSBTAP00000025032
ENSBTAP00000010066
ENSBTAP00000025758
ENSP00000272771-D2
ENSP00000272771
ENSBTAP00000024617
ENSBTAP00000024821
ENSBTAP00000014951
ENSCAFP00000014423
ENSMUSP00000110158
ENSBTAP00000023342
ENSBTAP00000023334
ENSBTAP00000023304
XP_010987931.1
ENSBTAP00000001081
ENSBTAP00000021658
XP_010987943.1
ENSBTAP00000002010
ENSBTAP00000017446
ENSBTAP00000034395
ENSBTAP00000013316-D7
ENSBTAP00000020469
ENSBTAP00000000926
XP_010988838.1
ENSBTAP00000039583
XP_010988918.1
ENSBTAP00000004639
ENSBTAP00000004638-D2
ENSBTAP00000004636
XP_010978665.1-D2
ENSBTAP00000020758
ENSBTAP00000026323
ENSCAFP00000009571
ENSBTAP00000039598
XP_010979819.1
ENSBTAP00000018248
XP_010980294.1-D2
ENSBTAP00000000740
ENSP00000353452
XP_010997886.1-D9
XP_010979827.1
ENSP00000419361
XP_010979829.1
ENSBTAP00000025128
ENSBTAP00000006685
ENSBTAP00000006679
ENSBTAP00000022152
ENSBTAP00000013108
ENSBTAP00000029045
ENSBTAP00000014799
ENSCAFP00000029367-D4
ENSBTAP00000014796
ENSBTAP00000014792-D2
ENSBTAP00000032224
ENSBTAP00000017380
ENSBTAP00000017379
ENSBTAP00000011669
XP_010979861.1
XP_010979863.1
ENSCAFP00000016647
ENSCAFP00000016620
ENSBTAP00000052707-D2
ENSBTAP00000029886
ENSBTAP00000044349
ENSBTAP00000001918
ENSP00000324806
XP_010979873.1
ENSBTAP00000012361
ENSBTAP00000049744
ENSBTAP00000016702
ENSBTAP00000011287
ENSBTAP00000000254
ENSBTAP00000000253
ENSBTAP00000044479
ENSCAFP00000013234
ENSBTAP00000033077
ENSCAFP00000013347
ENSCAFP00000031551
XP_010993677.1
ENSBTAP00000044244
ENSBTAP00000014047
ENSBTAP00000011436
ENSBTAP00000016620
ENSP00000368691
ENSBTAP00000012183
ENSBTAP00000044166
ENSBTAP00000014475
ENSBTAP00000010857
XP_010986085.1
ENSBTAP00000044110
ENSBTAP00000026435
ENSBTAP00000044100
XP_010985985.1
ENSP00000225726-D2
ENSBTAP00000011877
ENSBTAP00000011880
ENSBTAP00000034720
ENSBTAP00000024742
ENSBTAP00000019031
ENSBTAP00000005037
ENSBTAP00000011469
ENSP00000380254-D7
ENSBTAP00000050307
ENSBTAP00000001470
ENSBTAP00000001474
ENSBTAP00000018493
ENSBTAP00000032436
ENSBTAP00000043981
ENSBTAP00000013922
ENSBTAP00000053652
ENSBTAP00000027405
ENSBTAP00000028111
ENSP00000325905
ENSBTAP00000020624
XP_010995564.1
XP_010995568.1
ENSP00000387020
ENSP00000387784
ENSBTAP00000053863
ENSBTAP00000023028
ENSBTAP00000006195
ENSMUSP00000047359
ENSBTAP00000025042-D3
XP_010986526.1
ENSP00000332325
ENSBTAP00000039591
ENSMUSP00000132904
ENSP00000333551
ENSP00000406367
ENSBTAP00000039624
ENSBTAP00000015513
ENSCAFP00000030937-D17
ENSCAFP00000009244
ENSBTAP00000001294
ENSBTAP00000044633
ENSCAFP00000009190
ENSBTAP00000017468
ENSMUSP00000130277-D2
ENSBTAP00000009785-D2
ENSBTAP00000039585
ENSBTAP00000053526
ENSBTAP00000044595
XP_010997350.1
ENSBTAP00000005554
XP_010997390.1
ENSCAFP00000008766
ENSBTAP00000023197
XP_010989319.1-D2
ENSBTAP00000000631
ENSBTAP00000022307
ENSCAFP00000010328-D2
ENSBTAP00000027348
ENSBTAP00000018934
ENSBTAP00000017864
ENSBTAP00000018325
ENSBTAP00000023595
ENSBTAP00000005692
XP_010993348.1
ENSBTAP00000053319
ENSBTAP00000042266
ENSBTAP00000045821
ENSBTAP00000026470
ENSBTAP00000042274-D3
ENSBTAP00000012239
ENSBTAP00000025580-D2
ENSBTAP00000017629
ENSBTAP00000054787
XP_010988071.1
ENSBTAP00000036928
ENSBTAP00000030898-D3
ENSCAFP00000020263
XP_010989271.1
XP_010989272.1-D3
XP_010989270.1
ENSBTAP00000005061-D2
ENSBTAP00000025703
ENSBTAP00000009631
XP_010992616.1
ENSBTAP00000046348
ENSBTAP00000026288
ENSBTAP00000028213
ENSCAFP00000006616
ENSBTAP00000008216
ENSBTAP00000007857
ENSBTAP00000007859
ENSBTAP00000013496-D2
ENSBTAP00000013496
ENSBTAP00000010639-D2
ENSBTAP00000047415
ENSBTAP00000007163
ENSBTAP00000008098
ENSBTAP00000020055
ENSMUSP00000027146
ENSBTAP00000045022
ENSBTAP00000025662
ENSBTAP00000010925
ENSBTAP00000017586
ENSBTAP00000008962
ENSBTAP00000006990-D47
ENSBTAP00000013741
ENSBTAP00000013758
ENSBTAP00000005013
ENSBTAP00000005015-D10
ENSBTAP00000007349
XP_010986608.1
ENSBTAP00000003229
ENSP00000302079-D17
XP_010997650.1-D3
ENSCAFP00000021552
ENSBTAP00000005126
ENSMUSP00000084478
ENSBTAP00000005137-D2
ENSBTAP00000020627
ENSBTAP00000011010-D4
ENSP00000403256
ENSBTAP00000024683
ENSBTAP00000038058
ENSCAFP00000021829-D2
ENSBTAP00000041539
XP_010986634.1
ENSBTAP00000004972
ENSBTAP00000038069
ENSBTAP00000024502
ENSBTAP00000017935
ENSBTAP00000017940
ENSBTAP00000004431
ENSBTAP00000041475
ENSBTAP00000016751
ENSBTAP00000016753
ENSBTAP00000016754
ENSBTAP00000027458
ENSBTAP00000027459
ENSBTAP00000027461
ENSBTAP00000037989
ENSBTAP00000027467
ENSBTAP00000027470
ENSCAFP00000007853-D2
ENSP00000338019
ENSBTAP00000028671
ENSBTAP00000007041
ENSBTAP00000055177
ENSBTAP00000003897
ENSBTAP00000027366
ENSBTAP00000053524
ENSBTAP00000013154
ENSBTAP00000049746
ENSBTAP00000019936
ENSBTAP00000013336-D3
ENSBTAP00000016334
ENSP00000398945
ENSP00000325091
ENSBTAP00000003274-D6
XP_010975828.1
ENSBTAP00000022349
ENSBTAP00000015768-D4
XP_010996960.1
ENSBTAP00000056459
ENSBTAP00000031396
XP_010996927.1
ENSBTAP00000015487
XP_010996899.1
ENSBTAP00000054063
ENSCAFP00000021848
ENSBTAP00000017862
XP_010996849.1
ENSBTAP00000005239
XP_010996800.1
ENSBTAP00000053308
ENSBTAP00000013083
ENSMUSP00000106055
ENSBTAP00000033723
XP_010994125.1
ENSP00000407341-D2
ENSBTAP00000015701-D2
ENSBTAP00000053599
ENSBTAP00000052481
ENSBTAP00000003336
ENSCAFP00000022768
ENSBTAP00000049406-D2
ENSBTAP00000023512
ENSBTAP00000023518
ENSBTAP00000018618
XP_010975474.1
ENSCAFP00000022973-D2
ENSBTAP00000018400
ENSMUSP00000076155
XP_010975467.1
ENSBTAP00000008516
ENSBTAP00000022929-D3
ENSBTAP00000034680
ENSBTAP00000024928
ENSP00000417899
XP_010974618.1
ENSBTAP00000014128
ENSBTAP00000009720
ENSBTAP00000055039
ENSBTAP00000018519
ENSBTAP00000053326
ENSBTAP00000005438
ENSBTAP00000025374
ENSCAFP00000022025-D4
ENSCAFP00000022031
XP_010974591.1
ENSBTAP00000042452
ENSBTAP00000025816
ENSBTAP00000025281
ENSBTAP00000026745
ENSBTAP00000032606
ENSCAFP00000022844-D2
ENSCAFP00000022844
XP_010979471.1
XP_010974566.1
ENSBTAP00000013873
ENSBTAP00000016535
ENSBTAP00000012168
ENSBTAP00000042950
ENSBTAP00000013860
ENSCAFP00000016743
ENSBTAP00000003195
ENSBTAP00000003197-D2
ENSBTAP00000053221
XP_010974537.1
XP_010980502.1
ENSP00000356355
XP_010980490.1
XP_010980489.1
ENSCAFP00000016751
ENSBTAP00000007107
ENSBTAP00000013963
ENSP00000356000
ENSBTAP00000020864
ENSP00000438113
ENSBTAP00000004333
ENSBTAP00000028982
ENSBTAP00000018628
XP_010977691.1
ENSBTAP00000000079
ENSBTAP00000002689
ENSBTAP00000015638
ENSBTAP00000008154-D2
ENSCAFP00000001191
ENSBTAP00000054328
ENSBTAP00000013884
XP_010983636.1
ENSBTAP00000002052
ENSBTAP00000009678
ENSBTAP00000000842
ENSBTAP00000000831
ENSBTAP00000021969-D4
ENSBTAP00000038589
ENSBTAP00000017648
ENSBTAP00000023556
ENSBTAP00000019994
XP_010985104.1
ENSBTAP00000000814
ENSBTAP00000021155
ENSBTAP00000002122
ENSBTAP00000002120
ENSBTAP00000015866-D4
ENSBTAP00000001825
ENSBTAP00000001824
XP_010981080.1-D116
ENSP00000437781-D502
ENSBTAP00000000144
ENSMUSP00000134626-D58
ENSP00000437781-D204
ENSBTAP00000050483-D237
XP_010985081.1
ENSBTAP00000014501
ENSBTAP00000027057
ENSBTAP00000003826
ENSBTAP00000003828
ENSBTAP00000025161
ENSBTAP00000024795
ENSBTAP00000024799
ENSBTAP00000024803
XP_010985067.1
ENSBTAP00000000029
ENSBTAP00000019282
ENSBTAP00000006812
ENSBTAP00000028350
ENSBTAP00000028346
ENSBTAP00000018741
ENSP00000268154
ENSP00000381377
ENSBTAP00000022456
ENSBTAP00000038578
XP_010985048.1
ENSBTAP00000052456-D2
ENSBTAP00000020406
ENSBTAP00000009103
ENSMUSP00000039696
ENSP00000393393-D6
ENSCAFP00000009020-D2
ENSBTAP00000011993
ENSBTAP00000011991
ENSBTAP00000026579
ENSBTAP00000004272
ENSBTAP00000002282
ENSCAFP00000008859-D14
XP_010995138.1-D18
ENSBTAP00000023454
ENSP00000408994
XP_010974027.1
ENSBTAP00000026420
XP_010974025.1
XP_010982270.1
XP_010982266.1
XP_010974281.1
ENSBTAP00000040177
ENSBTAP00000056456
ENSMUSP00000127452-D3
ENSBTAP00000012301
ENSBTAP00000003997
XP_010974274.1
ENSBTAP00000050288
ENSBTAP00000011371
ENSBTAP00000001439
ENSCAFP00000016107
ENSBTAP00000009089
ENSBTAP00000003563
ENSBTAP00000002115
ENSBTAP00000010914
ENSBTAP00000040744
ENSBTAP00000008359
ENSBTAP00000010567
ENSBTAP00000005615
ENSCAFP00000016430
ENSBTAP00000006696
ENSBTAP00000009179
ENSP00000229395
XP_010995410.1
ENSBTAP00000047903-D2
ENSBTAP00000000506
ENSP00000402134-D4
ENSBTAP00000011088
ENSBTAP00000046417
ENSBTAP00000025950
ENSCAFP00000002791
ENSBTAP00000002720
ENSBTAP00000054987
ENSBTAP00000009791
ENSBTAP00000002582
ENSBTAP00000053741
ENSBTAP00000029332
ENSBTAP00000033778
ENSBTAP00000024429
XP_010977977.1
ENSBTAP00000053832
ENSBTAP00000016529
XP_010980635.1-D11
ENSBTAP00000018952
ENSBTAP00000021062
ENSBTAP00000050367
XP_010979605.1
ENSP00000418493-D2
ENSBTAP00000027964
ENSBTAP00000041364
ENSBTAP00000026265
ENSBTAP00000006847
ENSBTAP00000013451
ENSMUSP00000122496
ENSBTAP00000049910
ENSBTAP00000041322
ENSBTAP00000017588
ENSCAFP00000006421-D4
ENSBTAP00000041285
XP_010993192.1
ENSBTAP00000007776
ENSBTAP00000047102
ENSBTAP00000004201
ENSBTAP00000004296
ENSBTAP00000022629
ENSMUSP00000115941-D3
ENSBTAP00000027210
ENSBTAP00000027210-D3
ENSP00000369699
XP_010991718.1-D3
ENSBTAP00000045721
ENSP00000308774
ENSBTAP00000012475
ENSBTAP00000012474
ENSBTAP00000010060
ENSP00000369860
ENSBTAP00000007669
ENSBTAP00000002193
XP_010987122.1
ENSMUSP00000033123-D2
ENSBTAP00000027798-D5
ENSBTAP00000022078-D2
ENSBTAP00000041243
ENSBTAP00000014296
ENSBTAP00000027357
ENSBTAP00000041298
ENSBTAP00000041324-D2
XP_010981253.1
ENSBTAP00000025453
ENSBTAP00000009020
ENSBTAP00000001925
ENSBTAP00000022778
ENSBTAP00000041260
ENSBTAP00000004992
ENSBTAP00000011748
ENSBTAP00000026549
ENSCAFP00000035216
XP_010981231.1
ENSBTAP00000002033-D2
ENSP00000446833
ENSBTAP00000014072
ENSBTAP00000051619-D5
ENSBTAP00000014888
ENSBTAP00000027067
ENSBTAP00000010982
ENSBTAP00000019758
ENSBTAP00000021426
ENSBTAP00000026826-D3
ENSBTAP00000029099
XP_010985590.1
ENSBTAP00000019719
ENSBTAP00000016836
ENSBTAP00000053146
ENSBTAP00000056389-D148
ENSBTAP00000013855
ENSBTAP00000020755
ENSBTAP00000040478-D2
ENSBTAP00000018267
ENSBTAP00000016824
ENSCAFP00000026742
XP_010989468.1
ENSBTAP00000020259
ENSBTAP00000017050
ENSBTAP00000053664
ENSBTAP00000016977
ENSBTAP00000035035
XP_010982185.1-D4
ENSBTAP00000019462
ENSBTAP00000017197
ENSBTAP00000020493
ENSP00000421689
ENSCAFP00000031850
ENSBTAP00000026575-D2
ENSBTAP00000013389
ENSCAFP00000027077
ENSBTAP00000022793
ENSCAFP00000008630-D2
ENSBTAP00000010601-D13
ENSBTAP00000027060
ENSBTAP00000014091
XP_010993993.1-D3
ENSBTAP00000053509
ENSBTAP00000015463
ENSBTAP00000008902
XP_010975803.1-D3
ENSBTAP00000008955
ENSCAFP00000023396-D19
ENSBTAP00000032310
ENSBTAP00000006796
ENSBTAP00000020876
XP_010977795.1
ENSCAFP00000032459-D6
XP_010976807.1
XP_010976865.1
ENSBTAP00000020656
ENSBTAP00000006412-D2
ENSBTAP00000040212
ENSBTAP00000021364
ENSBTAP00000021358
ENSBTAP00000021357
XP_010998289.1
ENSBTAP00000037446
ENSBTAP00000016742
ENSBTAP00000016741
XP_010979903.1
ENSBTAP00000028448
ENSBTAP00000024829
ENSBTAP00000034366
ENSP00000296440-D3
ENSMUSP00000061958-D2
ENSBTAP00000026080
ENSBTAP00000014602
ENSBTAP00000000853
XP_010995083.1-D2
ENSBTAP00000000851
XP_010979923.1
ENSBTAP00000037438
ENSBTAP00000027109
ENSBTAP00000040945
ENSBTAP00000032718
ENSBTAP00000017903-D14
ENSP00000362751
ENSBTAP00000029226
ENSBTAP00000053496
ENSCAFP00000029997
ENSBTAP00000003990
ENSCAFP00000029989
ENSP00000356917-D2
ENSBTAP00000050891
ENSCAFP00000029980
ENSBTAP00000020318
ENSBTAP00000020327
XP_010982684.1
ENSP00000392147
ENSBTAP00000020093
ENSP00000324173
XP_010982643.1
ENSBTAP00000013577
XP_010982639.1-D6
ENSBTAP00000017706
ENSP00000232974-D354
ENSCAFP00000029901
ENSBTAP00000015677
XP_010982632.1
ENSBTAP00000009123
ENSBTAP00000009144
ENSCAFP00000032459-D14
ENSBTAP00000017067
ENSBTAP00000017069
ENSCAFP00000029837
ENSBTAP00000016929
ENSBTAP00000016930
ENSBTAP00000017963
ENSBTAP00000020433
ENSBTAP00000006162
ENSCAFP00000029808-D2
XP_010982606.1
ENSMUSP00000042785-D3
XP_010982601.1
ENSBTAP00000004393
ENSBTAP00000032683
ENSBTAP00000016123
ENSMUSP00000028160
ENSBTAP00000021584
ENSBTAP00000018807-D3
ENSBTAP00000016302
ENSBTAP00000032672
ENSBTAP00000015044
ENSBTAP00000055630
ENSBTAP00000055747
XP_010982580.1
ENSBTAP00000020526
ENSP00000412922
XP_010982576.1
XP_010982575.1
ENSBTAP00000020333
ENSBTAP00000020395
ENSBTAP00000020398
ENSBTAP00000027913-D4
ENSCAFP00000029996-D3
ENSBTAP00000040706
XP_010982560.1
ENSBTAP00000016559
ENSBTAP00000016564
ENSBTAP00000016565
ENSBTAP00000047274
ENSP00000378093-D3
ENSBTAP00000048693
ENSBTAP00000054607
ENSBTAP00000014030
ENSBTAP00000014049
XP_010982543.1
ENSBTAP00000023834
ENSBTAP00000002513
ENSBTAP00000032642
ENSBTAP00000040665
ENSBTAP00000025995
ENSBTAP00000020514
XP_010982535.1
XP_010982534.1
ENSBTAP00000025912
XP_010982531.1
ENSBTAP00000027059
ENSCAFP00000029603
ENSBTAP00000027070
ENSBTAP00000027072
ENSBTAP00000005512
ENSBTAP00000011496
XP_010982523.1
ENSBTAP00000027649
ENSBTAP00000017383
ENSBTAP00000053924
ENSMUSP00000075167
XP_010973677.1
XP_010973678.1
ENSBTAP00000029190
ENSBTAP00000005969
ENSBTAP00000028257
ENSBTAP00000010939
ENSBTAP00000014315
ENSBTAP00000014316
ENSBTAP00000032592
ENSBTAP00000000493
ENSBTAP00000055720
ENSBTAP00000040529
ENSBTAP00000024905
ENSBTAP00000040521
ENSBTAP00000005344
ENSBTAP00000005345
ENSBTAP00000006842
ENSBTAP00000028493
ENSCAFP00000029435
ENSBTAP00000040428
ENSBTAP00000048493
ENSBTAP00000025261
ENSBTAP00000007892
ENSBTAP00000033736
ENSBTAP00000027302
ENSBTAP00000054227
ENSBTAP00000040467
ENSMUSP00000067964
ENSBTAP00000017114
ENSBTAP00000008634
ENSBTAP00000000060
ENSP00000349929
ENSBTAP00000001782
ENSBTAP00000001784
ENSBTAP00000040372
ENSBTAP00000017746
XP_010997915.1
XP_010997917.1
ENSBTAP00000015353
ENSBTAP00000015357
ENSCAFP00000026085-D11
ENSCAFP00000031806
ENSBTAP00000000051
ENSMUSP00000015011
ENSBTAP00000005418
ENSBTAP00000026283
ENSBTAP00000020090
ENSBTAP00000002385
ENSBTAP00000009855
ENSBTAP00000005932
ENSBTAP00000013992
ENSMUSP00000109585-D2
ENSBTAP00000023729
ENSMUSP00000028280
ENSBTAP00000011748-D2
ENSBTAP00000045318
ENSBTAP00000040011
ENSBTAP00000032954
ENSBTAP00000019792
ENSBTAP00000016780-D2
XP_010994403.1-D2
ENSCAFP00000035507
XP_010977374.1
ENSBTAP00000029071-D12
ENSBTAP00000009615
ENSBTAP00000018140
ENSP00000384004
ENSBTAP00000002462
XP_010984970.1-D4
ENSBTAP00000008749
ENSBTAP00000002003
XP_010977368.1
ENSBTAP00000042945
ENSBTAP00000033519
ENSP00000416290
ENSBTAP00000001309-D5
ENSBTAP00000001313
ENSP00000319192
ENSBTAP00000017240
ENSBTAP00000017850-D6
ENSBTAP00000053493
ENSBTAP00000026930
ENSBTAP00000053266
ENSBTAP00000026317
ENSBTAP00000018734
ENSBTAP00000053482
ENSBTAP00000008971
XP_010979214.1
ENSBTAP00000020675
ENSBTAP00000021386-D4
ENSBTAP00000024525
ENSCAFP00000011425
ENSCAFP00000011306
ENSBTAP00000024347
ENSBTAP00000022100
ENSBTAP00000026622-D3
ENSP00000437652
ENSBTAP00000030687
ENSBTAP00000028958-D2
ENSBTAP00000030686
ENSBTAP00000005472
ENSBTAP00000056048
ENSCAFP00000010711-D2
XP_010978911.1-D4
ENSBTAP00000023198-D2
XP_010978906.1
ENSBTAP00000052105
XP_010978890.1
ENSBTAP00000022700
XP_010978886.1
ENSBTAP00000019736
ENSBTAP00000019737
ENSBTAP00000019738-D2
ENSCAFP00000035596
ENSBTAP00000021782
ENSBTAP00000023525
ENSBTAP00000014463
ENSBTAP00000016912
ENSBTAP00000016915
ENSBTAP00000016916
ENSBTAP00000016918
ENSCAFP00000016783
ENSBTAP00000015372
ENSBTAP00000056540-D2
ENSBTAP00000009302
ENSBTAP00000015441
ENSCAFP00000016846
ENSBTAP00000047874
ENSP00000452479
XP_010987745.1
ENSBTAP00000015922-D4
ENSBTAP00000012628-D2
XP_010977759.1-D3
ENSBTAP00000009334
XP_010994050.1
ENSBTAP00000004167-D2
XP_010979090.1
ENSBTAP00000005296
XP_010979093.1
XP_010979092.1
ENSBTAP00000000502
ENSBTAP00000048749
ENSBTAP00000020365
ENSBTAP00000000941
ENSBTAP00000029752
ENSBTAP00000042240
ENSBTAP00000013231
ENSBTAP00000010780
ENSBTAP00000010773
XP_010979104.1-D4
ENSBTAP00000017392
XP_010979108.1-D2
ENSCAFP00000014840
XP_010987675.1-D252
ENSBTAP00000055704
ENSBTAP00000013318
ENSBTAP00000003094
ENSBTAP00000003076
ENSBTAP00000006317-D312
ENSBTAP00000054571
ENSBTAP00000027359
ENSBTAP00000007571
ENSBTAP00000013893
ENSBTAP00000013909
XP_010994430.1
ENSP00000300850
ENSMUSP00000130004-D120
ENSMUSP00000112927-D2
ENSBTAP00000009899
XP_010994437.1
ENSBTAP00000003027
ENSBTAP00000003026
ENSMUSP00000038229-D3
ENSBTAP00000023537
ENSP00000369674
ENSP00000437781-D413
ENSMUSP00000130004-D140
ENSBTAP00000004443
ENSBTAP00000042462
ENSBTAP00000004433
XP_010994451.1
ENSBTAP00000018503
ENSP00000348489
ENSBTAP00000011995
ENSMUSP00000130004-D53
ENSP00000391989-D406
ENSP00000437781-D349
ENSBTAP00000009348
ENSBTAP00000048203
ENSBTAP00000014406
ENSP00000253159-D66
ENSP00000391989-D283
ENSBTAP00000028271
ENSBTAP00000020595
ENSCAFP00000031993-D3
ENSBTAP00000020579
ENSBTAP00000024072
ENSBTAP00000054338
ENSP00000219782
ENSBTAP00000014478
ENSBTAP00000010451
ENSBTAP00000010454
ENSP00000381835
ENSBTAP00000021258
ENSBTAP00000029038-D2
ENSCAFP00000025096
ENSBTAP00000006619
ENSCAFP00000025129
XP_010994492.1
ENSCAFP00000031554
ENSBTAP00000017178
XP_010994497.1
ENSCAFP00000025178
ENSBTAP00000042857
ENSP00000263025
ENSBTAP00000011382
ENSP00000331127
ENSBTAP00000011384
ENSBTAP00000011388
ENSCAFP00000025225
ENSBTAP00000023981-D2
ENSBTAP00000037175
ENSBTAP00000023952
ENSBTAP00000023384
ENSBTAP00000042875
ENSBTAP00000025586
ENSBTAP00000025587
ENSBTAP00000008595
ENSBTAP00000019507
ENSBTAP00000019510
ENSBTAP00000028315
ENSBTAP00000013621
ENSBTAP00000053381
ENSBTAP00000008061
ENSBTAP00000002098
XP_010998614.1-D2
XP_010989219.1
ENSBTAP00000026023
ENSBTAP00000031700
ENSP00000285670
ENSBTAP00000017155
XP_010975727.1
ENSBTAP00000026278-D2
ENSBTAP00000021587-D8
ENSBTAP00000012779-D2
ENSBTAP00000056611
ENSBTAP00000006855
ENSBTAP00000052314
XP_010977439.1
ENSBTAP00000004003
ENSBTAP00000026661
ENSBTAP00000024171
ENSBTAP00000004386
ENSBTAP00000012261
XP_010988350.1
ENSMUSP00000105904-D9
ENSBTAP00000039940
ENSBTAP00000008367
XP_010976506.1
ENSBTAP00000005346-D2
ENSBTAP00000041759
ENSP00000410245
ENSBTAP00000049275
ENSBTAP00000002695
ENSBTAP00000002699
ENSBTAP00000020193
ENSBTAP00000020196
ENSBTAP00000055733
ENSBTAP00000004325
ENSBTAP00000042040
ENSBTAP00000024059
ENSBTAP00000020709-D2
ENSP00000394681-D17
ENSP00000452387
ENSP00000447537
ENSP00000257895
ENSBTAP00000015829
ENSBTAP00000027539-D5
ENSBTAP00000027540-D2
ENSBTAP00000027541
ENSBTAP00000011922
ENSBTAP00000011924
ENSBTAP00000041588
XP_010978532.1-D3
ENSBTAP00000008193
ENSBTAP00000008194-D2
XP_010996045.1
ENSBTAP00000008200
ENSBTAP00000027872
ENSBTAP00000015682
ENSBTAP00000015695
ENSBTAP00000015719
ENSBTAP00000043388
ENSBTAP00000015987
ENSMUSP00000111875-D2
ENSBTAP00000015996
ENSBTAP00000012731
ENSBTAP00000007991
ENSBTAP00000007993
ENSBTAP00000043333
ENSBTAP00000048378
ENSBTAP00000028494
ENSBTAP00000020111
XP_010977006.1-D2
ENSBTAP00000020114
ENSP00000380781
ENSMUSP00000096170
ENSBTAP00000025739
ENSBTAP00000025736
ENSBTAP00000021751
ENSCAFP00000025111
ENSBTAP00000021755
ENSMUSP00000117160-D21
ENSP00000414093
XP_010992131.1
ENSBTAP00000003273
ENSBTAP00000049231
XP_010992154.1
ENSBTAP00000007968
ENSBTAP00000007973
ENSBTAP00000011642
ENSCAFP00000024289
ENSBTAP00000022524
ENSBTAP00000053902
ENSMUSP00000062086
ENSP00000431971
ENSCAFP00000024262-D2
ENSBTAP00000029084
ENSBTAP00000029090-D2
XP_010998105.1
ENSBTAP00000044062
ENSBTAP00000001013
XP_010993945.1-D3
ENSCAFP00000023972
ENSBTAP00000016768
ENSP00000393719
XP_010987675.1-D223
ENSP00000437781-D418
ENSBTAP00000027132
ENSBTAP00000048143
ENSBTAP00000015969
ENSBTAP00000019232
ENSMUSP00000115941
ENSCAFP00000020489
ENSCAFP00000011997-D2
ENSBTAP00000000448
ENSBTAP00000000450
ENSBTAP00000010389
ENSBTAP00000019073
ENSBTAP00000014098
ENSBTAP00000012781
ENSBTAP00000005368
ENSBTAP00000004717
ENSBTAP00000019617
ENSBTAP00000007165
ENSBTAP00000007169
XP_010979031.1
ENSBTAP00000005327
ENSBTAP00000015883-D2
ENSBTAP00000027915
XP_010990001.1
ENSBTAP00000045492-D2
ENSBTAP00000001851
ENSBTAP00000032364
ENSBTAP00000054790
ENSBTAP00000026801
ENSBTAP00000046126
XP_010985990.1-D2
ENSBTAP00000005061
XP_010988066.1
ENSBTAP00000006917
ENSP00000386074
ENSBTAP00000020447
ENSBTAP00000009749
ENSBTAP00000007713
XP_010988058.1
XP_010989886.1-D2
ENSBTAP00000017260-D2
ENSCAFP00000024284
ENSBTAP00000047045
ENSBTAP00000003961-D5
ENSBTAP00000054213
ENSBTAP00000020939
XP_010978957.1-D4
ENSBTAP00000014458
ENSBTAP00000014453
ENSBTAP00000007925-D2
XP_010984173.1
ENSP00000276201
ENSMUSP00000110886-D30
XP_010984170.1
ENSBTAP00000054751
ENSCAFP00000027185
ENSBTAP00000055299
ENSBTAP00000008696-D2
XP_010972871.1-D3
ENSBTAP00000001337
ENSBTAP00000026053
ENSBTAP00000003384
XP_010984160.1
ENSBTAP00000015927
ENSBTAP00000004016
ENSCAFP00000029966
ENSBTAP00000052290
XP_010992422.1
ENSBTAP00000010976
ENSBTAP00000048217
ENSBTAP00000040594
ENSBTAP00000009774
ENSBTAP00000034684
ENSBTAP00000021616-D2
XP_010992444.1
XP_010992447.1
ENSBTAP00000021621
ENSCAFP00000021172
ENSBTAP00000026197
ENSBTAP00000026199
ENSCAFP00000021066
ENSBTAP00000034691
ENSBTAP00000025926
ENSBTAP00000047776
ENSP00000367356-D2
ENSBTAP00000010741
ENSBTAP00000053787
ENSP00000443880
ENSBTAP00000007478-D2
XP_010984746.1
ENSBTAP00000022251
ENSBTAP00000017986
ENSBTAP00000007945
XP_010984642.1-D2
ENSBTAP00000007950
ENSBTAP00000034705
ENSBTAP00000007953
ENSBTAP00000007955
ENSBTAP00000034708
ENSBTAP00000034709
ENSBTAP00000009316
ENSBTAP00000010092
ENSBTAP00000027135
ENSBTAP00000000033
ENSBTAP00000021217
ENSBTAP00000011107
ENSCAFP00000019919-D3
XP_010980040.1
ENSBTAP00000034638
ENSBTAP00000003533-D2
ENSBTAP00000013173
ENSBTAP00000012443
ENSBTAP00000020882
ENSBTAP00000020897
XP_010980018.1
ENSBTAP00000027732
ENSBTAP00000047966
ENSBTAP00000053314
ENSBTAP00000004550
ENSBTAP00000013031
ENSP00000354927
ENSBTAP00000010719
ENSBTAP00000051279
ENSP00000225726-D3
ENSBTAP00000028046
ENSBTAP00000028047
ENSBTAP00000028048-D2
ENSBTAP00000028049
ENSBTAP00000034654
ENSBTAP00000025884
ENSBTAP00000025884-D2
ENSBTAP00000022347
ENSBTAP00000006196
ENSBTAP00000040327
ENSBTAP00000009744
ENSBTAP00000024509
ENSBTAP00000024514
ENSBTAP00000053220
XP_010982289.1
ENSBTAP00000001791-D2
ENSBTAP00000016216-D2
ENSBTAP00000019440
ENSBTAP00000021210
ENSP00000335618
ENSBTAP00000003145
ENSBTAP00000006285
XP_010993830.1
ENSBTAP00000020484
ENSBTAP00000020461
ENSBTAP00000020456
XP_010993817.1-D3
ENSP00000335677
ENSBTAP00000024191
ENSBTAP00000024188
ENSBTAP00000024186
ENSBTAP00000024181
ENSBTAP00000052542
ENSBTAP00000015095
ENSBTAP00000026621
ENSBTAP00000023209
ENSBTAP00000040298
ENSBTAP00000021260
ENSBTAP00000056313
[truncated: 11,394 more rows]
